# Supplementary material for: 2-Meth­oxy-6-(6-methyl-1H-benzimidazol-2-yl)phenol
Source: Acta Crystallogr Sect E Struct Rep Online. 2009 May 14;65(Pt 6):o1256. doi: 10.1107/S1600536809016523 (PMC2969644; doi:10.1107/S1600536809016523)
Supplement: Supplementary file 2 [file e-65-o1256-Isup2.hkl]

# 
# h,k,l, Fc-squared, Fo-squared, sigma(Fo-squared) and status flag 
# 
data_I
_shelx_title ' test in C2/c' 
_shelx_refln_list_code          4 
_shelx_F_calc_maximum      316.89 
_exptl_crystal_F_000      1072.00 
_reflns_d_resolution_high  0.8200 
 
loop_ 
 _symmetry_equiv_pos_as_xyz 
 'x, y, z' 
 '-x, y, -z+1/2' 
 'x+1/2, y+1/2, z' 
 '-x+1/2, y+1/2, -z+1/2' 
 '-x, -y, -z' 
 'x, -y, z-1/2' 
 '-x+1/2, -y+1/2, -z' 
 'x+1/2, -y+1/2, z-1/2' 
 
_cell_length_a    17.9860 
_cell_length_b    11.4452 
_cell_length_c    13.4105 
_cell_angle_alpha  90.000 
_cell_angle_beta  104.216 
_cell_angle_gamma  90.000 
 
_shelx_F_squared_multiplier     1.000 
 
loop_ 
 _refln_index_h 
 _refln_index_k 
 _refln_index_l 
 _refln_F_squared_calc 
 _refln_F_squared_meas 
 _refln_F_squared_sigma 
 _refln_observed_status 
   2   0   0     2047.60     1727.74     37.35 o 
   4   0   0     4023.10     4150.06     86.90 o 
   6   0   0     1003.63      990.81     29.77 o 
   8   0   0      378.24      379.34     13.86 o 
  10   0   0      144.16      139.42     10.05 o 
  12   0   0       37.85       63.79     21.51 o 
  14   0   0      304.83      346.09     18.07 o 
  16   0   0       47.04       42.00     11.38 o 
  18   0   0       42.21       35.05     19.40 o 
  20   0   0        0.18        9.22     18.82 o 
   1   1   0    31224.52    30631.84    418.06 o 
   3   1   0     1165.33     1137.86     20.35 o 
   5   1   0      709.43      663.26     13.32 o 
   7   1   0     1513.00     1243.22     40.14 o 
   9   1   0       50.90       78.16      5.57 o 
  11   1   0      102.45      105.97      7.00 o 
  13   1   0      310.49      301.83     11.64 o 
  15   1   0       12.08        5.09      6.05 o 
  17   1   0        0.27        8.31      6.75 o 
  19   1   0        3.85       -3.32     12.27 o 
  21   1   0        0.60        9.31     21.12 o 
   2   2   0    46168.89    43411.32    408.71 o 
   4   2   0    13311.10    13297.33    149.55 o 
   6   2   0       69.01      117.07     10.84 o 
   8   2   0     1977.65     1917.40     30.74 o 
  10   2   0       48.65       69.00      7.97 o 
  12   2   0      167.78      171.40      8.94 o 
  14   2   0       67.62       71.34     10.77 o 
  16   2   0      145.54      147.76     15.51 o 
  18   2   0        0.34        5.01      9.26 o 
  20   2   0        1.85        7.59     20.36 o 
   1   3   0     3741.94     3264.84     35.70 o 
   3   3   0    58952.88    55709.51    528.89 o 
   5   3   0      115.62      120.29      7.61 o 
   7   3   0      611.33      509.28     13.76 o 
   9   3   0       44.32       25.48      5.56 o 
  11   3   0      370.62      340.93     11.50 o 
  13   3   0      321.43      288.95     20.11 o 
  15   3   0      203.34      224.54     20.72 o 
  17   3   0        4.09       -9.41      9.41 o 
  19   3   0        6.80       29.64     14.03 o 
   0   4   0     2682.43     2738.35     45.50 o 
   2   4   0     1548.43     1264.35     16.29 o 
   4   4   0     2865.06     2538.82     36.23 o 
   6   4   0     2686.20     2467.30     36.88 o 
   8   4   0        6.97       26.24      5.53 o 
  10   4   0        9.59       21.72      8.54 o 
  12   4   0      294.93      233.60     12.45 o 
  14   4   0       11.62        6.90      6.15 o 
  16   4   0        7.17       12.10     11.17 o 
  18   4   0        1.82       -8.28     11.84 o 
  20   4   0        0.43       11.43     21.89 o 
   1   5   0      347.64      275.45      7.72 o 
   3   5   0      522.85      609.10     11.38 o 
   5   5   0     2269.95     1986.66     32.12 o 
   7   5   0     4499.60     4255.85     58.81 o 
   9   5   0      119.72      158.49     16.17 o 
  11   5   0      135.52      172.80     11.38 o 
  13   5   0      162.11      195.22     31.73 o 
  15   5   0        0.03        7.38     10.70 o 
  17   5   0        0.02        9.32     19.25 o 
  19   5   0       24.98       43.81     15.09 o 
   0   6   0        9.83       16.67      5.26 o 
   2   6   0       97.26       91.40      8.05 o 
   4   6   0       86.40       93.43      6.49 o 
   6   6   0     3644.88     3549.06     51.70 o 
   8   6   0      423.01      404.81     15.00 o 
  10   6   0     1353.90     1221.43     28.90 o 
  12   6   0      318.47      345.88     20.90 o 
  14   6   0       83.46       75.83     16.71 o 
  16   6   0        1.56       10.16     12.44 o 
  18   6   0       23.68       41.39     15.17 o 
   1   7   0      150.96      153.13      9.76 o 
   3   7   0      783.17      788.02     13.00 o 
   5   7   0       66.65       90.00      8.25 o 
   7   7   0      121.97      134.74      9.89 o 
   9   7   0      159.58      192.31     28.57 o 
  11   7   0      357.48      327.93     35.77 o 
  13   7   0        3.74       11.76     10.96 o 
  15   7   0        3.27       12.39     11.60 o 
  17   7   0        0.75        2.83     15.75 o 
   0   8   0       83.99       57.62     14.31 o 
   2   8   0      110.65      108.52      9.53 o 
   4   8   0        9.88        4.86      7.01 o 
   6   8   0       46.08       37.13     10.19 o 
   8   8   0      869.22      886.23     45.03 o 
  10   8   0      104.83       92.36     24.05 o 
  12   8   0       97.74       69.56     20.88 o 
  14   8   0        1.06       -6.89     11.67 o 
  16   8   0        6.43        5.17     19.49 o 
   1   9   0      176.54      167.76     11.98 o 
   3   9   0       48.60       57.03     10.19 o 
   5   9   0      103.78      125.91     11.65 o 
   7   9   0      889.87      800.34     31.27 o 
   9   9   0       22.16       32.56     22.52 o 
  11   9   0       29.92       60.75     32.41 o 
  13   9   0       53.57       51.81     22.71 o 
  15   9   0       52.00       37.75     15.40 o 
   0  10   0      225.06      213.18     16.82 o 
   2  10   0       23.80       25.62      7.20 o 
   4  10   0       90.18      120.23     21.32 o 
   6  10   0      212.01      244.22     19.43 o 
   8  10   0        2.98      -10.60     22.37 o 
  10  10   0       22.29       22.53     12.02 o 
  12  10   0      153.03      146.28     19.45 o 
  14  10   0       72.17       38.65     16.38 o 
   1  11   0       12.72       10.91      8.88 o 
   3  11   0       70.39       67.90     11.74 o 
   5  11   0       72.09       64.60     11.81 o 
   7  11   0       11.84       19.33     12.29 o 
   9  11   0        0.39       14.91     12.87 o 
  11  11   0       15.74        0.71     13.68 o 
  13  11   0        9.98       29.05     14.28 o 
   0  12   0        1.58       -5.67     13.44 o 
   2  12   0        2.47        3.37     17.63 o 
   4  12   0      249.12      313.96     19.60 o 
   6  12   0       10.93        4.32     12.34 o 
   8  12   0       19.95       15.10     17.00 o 
  10  12   0        0.00       -0.88     17.86 o 
   1  13   0       38.41       24.68     13.11 o 
   3  13   0       49.07       52.43     15.24 o 
   5  13   0        2.19      -11.59     11.59 o 
   7  13   0        4.63       -1.03     14.09 o 
 -21   1   1       58.58      103.89     26.50 o 
 -19   1   1        4.88        9.69      8.07 o 
 -17   1   1      216.63      239.51     13.11 o 
 -15   1   1       31.20       54.25      7.76 o 
 -13   1   1      655.04      622.11     15.98 o 
 -11   1   1      593.26      538.64     13.70 o 
  -9   1   1      155.56      141.18      6.73 o 
  -7   1   1      346.15      382.59      9.45 o 
  -5   1   1     2106.67     1755.44     25.19 o 
  -3   1   1     1332.08     1014.31     14.72 o 
  -1   1   1      501.94      460.98     13.73 o 
   1   1   1     4552.08     4342.81     61.89 o 
   3   1   1     6459.43     6346.34     74.92 o 
   5   1   1      174.31      153.65      6.47 o 
   7   1   1      675.23      634.44     19.90 o 
   9   1   1      159.19      213.80     12.78 o 
  11   1   1        0.11       -1.02      3.77 o 
  13   1   1      297.03      308.43     19.57 o 
  15   1   1        3.88        0.27      5.55 o 
  17   1   1       26.71       20.31     12.18 o 
  19   1   1       32.86       28.53     18.68 o 
 -20   2   1       68.26       66.12     16.14 o 
 -18   2   1        5.94        2.25      8.95 o 
 -16   2   1       99.91      106.87     10.27 o 
 -14   2   1      176.52      189.92     10.15 o 
 -12   2   1       78.90       84.42      7.18 o 
 -10   2   1      587.56      642.14     14.45 o 
  -8   2   1      380.36      419.97     15.66 o 
  -6   2   1      273.56      307.40      9.51 o 
  -4   2   1   100416.77    95524.88   1046.31 o 
  -2   2   1     9683.37     8760.39    102.01 o 
   0   2   1      685.42      728.00     11.96 o 
   2   2   1    43242.52    42096.29    399.24 o 
   4   2   1     1262.77     1403.25     19.25 o 
   6   2   1      147.08      159.35      7.53 o 
   8   2   1        8.11       15.78      3.90 o 
  10   2   1       18.98       16.96      4.51 o 
  12   2   1      672.65      679.80     25.26 o 
  14   2   1       45.55       35.94      6.83 o 
  16   2   1        0.62       -7.36      7.36 o 
  18   2   1        4.87       18.40     15.94 o 
  20   2   1        9.98       24.68     22.37 o 
 -21   3   1        7.21       14.59     22.76 o 
 -19   3   1       35.03       23.57     13.29 o 
 -17   3   1        4.12       -2.64      9.54 o 
 -15   3   1      725.49      719.37     28.06 o 
 -13   3   1        4.42       10.30      5.45 o 
 -11   3   1        1.02       10.92      5.75 o 
  -9   3   1      389.49      405.05     15.24 o 
  -7   3   1      278.25      249.12     11.28 o 
  -5   3   1    28397.94    27181.23    300.12 o 
  -3   3   1     5135.00     4583.97     55.81 o 
  -1   3   1     3292.46     2967.18     80.63 o 
   1   3   1    22967.93    20874.65    255.55 o 
   3   3   1     3853.64     3729.54     37.03 o 
   5   3   1     1665.73     1491.55     24.80 o 
   7   3   1      123.16      125.01      7.68 o 
   9   3   1      147.98      165.29      9.32 o 
  11   3   1       74.27       67.45      6.70 o 
  13   3   1      343.33      341.06     18.03 o 
  15   3   1       71.89       69.59     14.25 o 
  17   3   1        4.28        7.30     10.64 o 
  19   3   1        1.13      -17.76     17.76 o 
 -20   4   1        1.50       19.59     14.57 o 
 -18   4   1      122.65      105.14     29.09 o 
 -16   4   1        9.18        9.69      8.16 o 
 -14   4   1     1661.34     1600.11     34.62 o 
 -12   4   1     1234.33     1308.37     27.88 o 
 -10   4   1      415.16      378.30     13.70 o 
  -8   4   1     1385.92     1624.41     28.30 o 
  -6   4   1     5857.11     5535.24     69.80 o 
  -4   4   1     1363.99     1567.76     24.88 o 
  -2   4   1      958.71      972.85     13.45 o 
   0   4   1      433.95      449.61     13.20 o 
   2   4   1       98.14      120.44      5.06 o 
   4   4   1     1790.87     1689.41     23.92 o 
   6   4   1     1323.51     1404.60     28.80 o 
   8   4   1      261.65      259.32     11.32 o 
  10   4   1       64.82       77.54      9.00 o 
  12   4   1      227.52      258.51     11.38 o 
  14   4   1        0.10        3.90      8.77 o 
  16   4   1       18.37       22.99     13.95 o 
  18   4   1        2.54       19.88     20.93 o 
  20   4   1       10.39        9.31     22.28 o 
 -19   5   1        4.82       -7.66     13.68 o 
 -17   5   1        3.80        0.48     11.75 o 
 -15   5   1       32.77       34.15      9.80 o 
 -13   5   1      179.24      175.57     16.27 o 
 -11   5   1      329.80      352.68     14.33 o 
  -9   5   1      915.24      854.57     20.35 o 
  -7   5   1    18734.94    17347.40    199.37 o 
  -5   5   1      686.51      578.42     14.60 o 
  -3   5   1     1280.67     1245.86     19.42 o 
  -1   5   1       67.45       53.35      3.39 o 
   1   5   1      314.26      316.71      8.18 o 
   3   5   1      403.08      339.26      8.80 o 
   5   5   1     4783.76     4889.83     56.49 o 
   7   5   1     1772.43     1892.03     32.99 o 
   9   5   1       67.91       70.67      7.80 o 
  11   5   1       56.62       49.68      8.27 o 
  13   5   1       68.49       44.27     14.01 o 
  15   5   1      148.70      149.04     16.94 o 
  17   5   1        1.96        5.12     12.05 o 
  19   5   1       48.64       42.92     25.92 o 
 -18   6   1        3.31       10.07     13.86 o 
 -16   6   1       25.49        8.46     12.31 o 
 -14   6   1       33.01       35.47     13.07 o 
 -12   6   1      763.80      650.19     40.62 o 
 -10   6   1       41.90       29.39     17.52 o 
  -8   6   1     2178.06     2081.88     35.57 o 
  -6   6   1      155.74      151.11      8.87 o 
  -4   6   1      556.09      548.78     11.43 o 
  -2   6   1      529.54      429.74      9.75 o 
   0   6   1        9.83        6.90      2.58 o 
   2   6   1       92.77       88.03      5.41 o 
   4   6   1      123.82      128.49      7.27 o 
   6   6   1      229.40      212.91     11.03 o 
   8   6   1      139.76      104.07      9.04 o 
  10   6   1      153.11      192.08     15.11 o 
  12   6   1        6.56        3.26      7.37 o 
  14   6   1       20.96       20.43     12.10 o 
  16   6   1       28.86       17.26     13.01 o 
  18   6   1       40.08       28.70     14.90 o 
 -17   7   1        1.31       19.11     14.67 o 
 -15   7   1       30.49       27.99     13.85 o 
 -13   7   1        7.89       12.11     12.82 o 
 -11   7   1     3708.88     3748.06     84.30 o 
  -9   7   1       91.59      167.48     19.92 o 
  -7   7   1       37.78       59.97      7.69 o 
  -5   7   1      109.62      109.60      6.87 o 
  -3   7   1      540.62      574.86     12.30 o 
  -1   7   1       30.12       20.54      3.60 o 
   1   7   1       42.81       39.25      4.72 o 
   3   7   1       11.43        8.50      4.20 o 
   5   7   1       65.32       76.12      6.27 o 
   7   7   1      287.66      307.64     19.42 o 
   9   7   1      446.35      453.51     18.36 o 
  11   7   1       53.14       54.92     18.48 o 
  13   7   1       22.83        9.49     10.85 o 
  15   7   1        7.76        9.18     12.67 o 
  17   7   1       20.54       40.01     16.31 o 
 -16   8   1        0.35        5.55     13.52 o 
 -14   8   1       39.33       68.06     22.66 o 
 -12   8   1       25.37       24.75     14.35 o 
 -10   8   1     1500.38     1624.17     78.16 o 
  -8   8   1     1144.67     1059.34     35.12 o 
  -6   8   1       91.72       87.80     12.34 o 
  -4   8   1       37.75       32.51      5.95 o 
  -2   8   1       27.19       35.53      5.96 o 
   0   8   1       24.06       15.52      4.39 o 
   2   8   1       17.61       31.79      5.22 o 
   4   8   1        0.04        8.26      4.81 o 
   6   8   1       67.10       56.83      8.60 o 
   8   8   1     1096.72     1121.41     27.83 o 
  10   8   1        6.08       30.69     11.98 o 
  12   8   1      103.93      138.09     26.79 o 
  14   8   1        0.68        9.24     12.03 o 
  16   8   1       73.57       61.57     16.74 o 
 -15   9   1       24.19       12.17     22.13 o 
 -13   9   1       52.24       26.94     14.17 o 
 -11   9   1      169.51      135.77     19.64 o 
  -9   9   1      257.26      236.03     19.67 o 
  -7   9   1       10.64       18.21     11.38 o 
  -5   9   1       21.94       33.20     11.24 o 
  -3   9   1        9.28       10.02      8.15 o 
  -1   9   1       42.33       55.38      7.44 o 
   1   9   1        0.42       10.02      7.07 o 
   3   9   1      131.50      124.69     11.24 o 
   5   9   1      109.93       82.69      8.82 o 
   7   9   1      221.59      188.37     17.47 o 
   9   9   1        8.64       35.40     12.54 o 
  11   9   1        6.33       -8.21     18.77 o 
  13   9   1        9.66        5.45     13.83 o 
  15   9   1        4.59       15.75     26.07 o 
 -14  10   1      154.15      168.40     27.36 o 
 -12  10   1       53.00       55.15     15.41 o 
 -10  10   1       78.45       81.61     16.43 o 
  -8  10   1      255.14      261.75     21.26 o 
  -6  10   1      273.02      303.70     21.48 o 
  -4  10   1        1.95       13.02      8.72 o 
  -2  10   1        0.16       -6.97      6.97 o 
   0  10   1        2.62        0.51      6.03 o 
   2  10   1        2.64        4.93      6.27 o 
   4  10   1       15.80       22.59      7.48 o 
   6  10   1       35.46       36.20     12.66 o 
   8  10   1       17.13        7.90     11.24 o 
  10  10   1       59.46       33.72     13.71 o 
  12  10   1       41.92       32.40     26.21 o 
  14  10   1        9.04       33.26     25.78 o 
 -13  11   1       72.36       46.20     16.02 o 
 -11  11   1        0.54        5.42     13.61 o 
  -9  11   1        3.07       29.99     14.05 o 
  -7  11   1        4.17        2.38     11.03 o 
  -5  11   1      234.98      217.96     46.52 o 
  -3  11   1       47.33      108.90     16.72 o 
  -1  11   1        4.47        0.43      7.93 o 
   1  11   1       40.82       56.93     11.63 o 
   3  11   1       85.35      102.74     34.04 o 
   5  11   1      294.98      305.48     18.00 o 
   7  11   1       43.65       36.98     27.22 o 
   9  11   1       20.47       -1.08     11.55 o 
  11  11   1       22.62       12.17     13.95 o 
 -10  12   1        0.81        7.40     19.97 o 
  -8  12   1        3.81        2.08     13.81 o 
  -6  12   1       25.23       31.58     14.95 o 
  -4  12   1        0.13        3.27      9.88 o 
  -2  12   1       56.47       95.26     13.58 o 
   0  12   1       15.58       17.31     17.24 o 
   2  12   1       13.23       20.89     15.94 o 
   4  12   1       28.56       24.33     10.59 o 
   6  12   1        0.25        0.82     12.99 o 
   8  12   1        0.54        8.81     12.43 o 
  10  12   1       12.43        9.19     16.95 o 
  -7  13   1        0.10       -8.13     34.76 o 
  -5  13   1        9.28      -15.31     15.31 o 
  -3  13   1       69.24       76.03     13.97 o 
  -1  13   1        1.09      -11.85     11.85 o 
   1  13   1        2.93       -2.43     11.18 o 
   3  13   1        9.73        9.04     16.42 o 
   5  13   1        3.44       18.92     19.78 o 
   7  13   1        1.74        7.56     13.54 o 
 -20   0   2       12.34       20.26     17.67 o 
 -18   0   2      504.73      502.18     25.36 o 
 -16   0   2      392.44      340.91     23.19 o 
 -14   0   2      603.89      652.82     33.51 o 
 -12   0   2        2.75        4.61      6.45 o 
 -10   0   2     1264.81     1058.81     26.52 o 
  -8   0   2     1158.54     1023.77     23.70 o 
  -6   0   2       40.86       80.72      6.36 o 
  -4   0   2    11357.48    11041.83    151.78 o 
  -2   0   2    55163.74    52465.77   1006.74 o 
   0   0   2     6556.49     6167.00    122.13 o 
   2   0   2     2174.78     1908.11     32.01 o 
   4   0   2     1924.05     2023.02     36.22 o 
   6   0   2     3152.44     3094.62     50.19 o 
   8   0   2    11890.71    12049.98    290.55 o 
  10   0   2     2452.00     2202.23     43.71 o 
  12   0   2        0.00       -6.30      6.30 o 
  14   0   2      165.89      160.35     21.32 o 
  16   0   2       28.71       19.30     16.13 o 
  18   0   2       13.73        7.39     17.09 o 
  20   0   2        2.41       -1.82     19.59 o 
 -21   1   2       48.45       75.52     16.85 o 
 -19   1   2      725.83      758.48     26.10 o 
 -17   1   2      171.85      215.36     12.50 o 
 -15   1   2      166.69      180.36     10.54 o 
 -13   1   2      281.07      275.50     11.07 o 
 -11   1   2      337.63      319.16     10.56 o 
  -9   1   2        0.32       -2.75      3.92 o 
  -7   1   2       19.31       43.13      4.22 o 
  -5   1   2     1050.65      919.46     15.50 o 
  -3   1   2    25101.82    23827.47    332.12 o 
  -1   1   2      390.11      462.38      9.73 o 
   1   1   2      250.72      182.95      6.02 o 
   3   1   2      505.92      524.71     11.81 o 
   5   1   2     3603.22     3234.71     37.45 o 
   7   1   2      219.40      265.62      7.96 o 
   9   1   2     2171.97     2042.45     28.25 o 
  11   1   2      476.83      543.18     13.98 o 
  13   1   2      248.17      222.23     12.70 o 
  15   1   2        6.45       -8.71      8.71 o 
  17   1   2       28.37       56.64     14.83 o 
  19   1   2        4.17       13.55     13.78 o 
 -20   2   2        4.51        1.88      9.74 o 
 -18   2   2      358.87      380.53     18.88 o 
 -16   2   2      657.75      681.39     19.10 o 
 -14   2   2       35.71       25.64      6.47 o 
 -12   2   2      161.95      181.13      9.09 o 
 -10   2   2     1040.70     1150.67     20.13 o 
  -8   2   2      458.66      498.04     20.35 o 
  -6   2   2     2900.83     3182.23     41.85 o 
  -4   2   2        3.60        2.72      3.07 o 
  -2   2   2     3328.74     3125.76     33.80 o 
   0   2   2     3572.12     3441.47     36.81 o 
   2   2   2     1354.47     1180.73     18.71 o 
   4   2   2      750.70      697.63     15.24 o 
   6   2   2     2709.90     2837.03     70.14 o 
   8   2   2     5542.24     5609.87     71.80 o 
  10   2   2       54.98       53.29      5.89 o 
  12   2   2      168.17      184.74      9.36 o 
  14   2   2       20.31       17.21      7.69 o 
  16   2   2        0.12        5.21     11.15 o 
  18   2   2       15.53       31.69     14.12 o 
  20   2   2        7.76       12.28     16.05 o 
 -21   3   2        8.85        8.70     14.09 o 
 -19   3   2       12.55        9.23     10.14 o 
 -17   3   2       39.67       43.20     10.58 o 
 -15   3   2      256.64      287.41     15.36 o 
 -13   3   2      494.16      508.81     15.03 o 
 -11   3   2      269.62      253.46     11.39 o 
  -9   3   2      819.74      723.51     17.06 o 
  -7   3   2      169.37      143.20      7.14 o 
  -5   3   2    10899.70    10762.37    123.52 o 
  -3   3   2     1597.10     1527.96     21.96 o 
  -1   3   2     2130.65     1935.56     21.06 o 
   1   3   2      294.89      313.38     13.14 o 
   3   3   2       45.25       27.91      3.35 o 
   5   3   2     5182.90     5387.64     59.74 o 
   7   3   2     1481.00     1675.57     29.15 o 
   9   3   2        1.10        8.84      5.46 o 
  11   3   2       13.90       13.39      4.89 o 
  13   3   2       85.15       69.41      9.59 o 
  15   3   2      259.86      267.10     19.93 o 
  17   3   2       38.13       48.66     13.95 o 
  19   3   2        5.15       13.08     14.33 o 
 -20   4   2        4.97       15.32     14.09 o 
 -18   4   2       14.38       11.04      9.56 o 
 -16   4   2      283.60      280.97     16.40 o 
 -14   4   2      129.74      156.17     12.36 o 
 -12   4   2       53.75       67.12     11.07 o 
 -10   4   2       17.71       16.35      5.15 o 
  -8   4   2       25.80       57.38     12.09 o 
  -6   4   2     4969.11     4502.18     57.90 o 
  -4   4   2        7.88        2.65      3.84 o 
  -2   4   2       51.12       58.34      5.10 o 
   0   4   2      314.09      345.24      7.72 o 
   2   4   2     3101.78     3225.93     33.69 o 
   4   4   2       59.34       71.40      5.57 o 
   6   4   2      223.55      278.24      9.98 o 
   8   4   2       42.75       65.13      7.21 o 
  10   4   2      393.64      388.67     15.19 o 
  12   4   2       14.19        4.85      7.93 o 
  14   4   2      548.07      538.33     20.65 o 
  16   4   2       71.96       49.00     14.21 o 
  18   4   2        1.27        6.15     20.74 o 
 -19   5   2        2.96       -4.48     18.48 o 
 -17   5   2        3.73       -0.44      8.84 o 
 -15   5   2      298.20      319.72     17.30 o 
 -13   5   2     1175.37     1070.97     34.88 o 
 -11   5   2       20.38       19.94      9.70 o 
  -9   5   2     1985.33     2136.42     35.13 o 
  -7   5   2       15.57       23.84      5.00 o 
  -5   5   2        8.25       31.23      4.76 o 
  -3   5   2      778.60      611.58     11.02 o 
  -1   5   2      246.09      246.12      8.14 o 
   1   5   2      240.51      217.33      8.07 o 
   3   5   2      948.19     1056.75     17.06 o 
   5   5   2       63.04       92.04      6.57 o 
   7   5   2      238.94      202.41     10.69 o 
   9   5   2        0.05       14.65      6.48 o 
  11   5   2       34.64       21.42      7.78 o 
  13   5   2        2.25        5.83      7.66 o 
  15   5   2       10.84        4.55      8.91 o 
  17   5   2        4.78      -10.85     17.28 o 
  19   5   2        0.20       22.18     23.33 o 
 -18   6   2       20.33       18.93     10.81 o 
 -16   6   2        9.73       -4.14     10.94 o 
 -14   6   2        6.42        0.88     11.09 o 
 -12   6   2      602.97      569.69     26.05 o 
 -10   6   2      160.63      160.48     14.86 o 
  -8   6   2      830.28      912.85     35.33 o 
  -6   6   2       98.00      124.25      7.85 o 
  -4   6   2       12.84       24.89      4.94 o 
  -2   6   2     1035.03     1096.88     24.01 o 
   0   6   2     1495.74     1365.36     19.61 o 
   2   6   2     1956.93     1892.02     24.53 o 
   4   6   2       34.26       54.96      5.23 o 
   6   6   2      129.08      168.53      9.07 o 
   8   6   2      554.52      515.20     17.10 o 
  10   6   2       72.41       81.04      9.71 o 
  12   6   2      222.48      230.30     14.52 o 
  14   6   2        0.10      -16.64     24.39 o 
  16   6   2        1.72        2.47     15.07 o 
  18   6   2       30.18       74.22     26.98 o 
 -17   7   2       11.24      -10.01     11.47 o 
 -15   7   2        3.97        9.82     12.06 o 
 -13   7   2       39.61       41.06     13.37 o 
 -11   7   2     1005.07     1024.45     35.13 o 
  -9   7   2       13.40       13.35      9.30 o 
  -7   7   2       83.64       79.37     11.68 o 
  -5   7   2      459.72      471.85     12.53 o 
  -3   7   2       15.99       35.33      4.83 o 
  -1   7   2      179.24      180.99      7.36 o 
   1   7   2       28.73       54.99     10.08 o 
   3   7   2      462.46      495.22     12.32 o 
   5   7   2        1.95        2.27      4.41 o 
   7   7   2      431.27      458.38     16.85 o 
   9   7   2      129.57      153.95     11.92 o 
  11   7   2       16.46        7.18     14.92 o 
  13   7   2        2.62       -2.89     13.73 o 
  15   7   2        0.56      -13.44     13.44 o 
  17   7   2        5.09       -0.96     13.51 o 
 -16   8   2        1.06       10.81     13.29 o 
 -14   8   2       20.57       13.12     12.72 o 
 -12   8   2      236.31      239.90     34.81 o 
 -10   8   2      897.77      817.46     32.05 o 
  -8   8   2        1.79      -12.34     12.34 o 
  -6   8   2      157.78      124.18     14.39 o 
  -4   8   2        0.43        4.42      5.08 o 
  -2   8   2        0.90        2.92      4.21 o 
   0   8   2       85.52       92.43      6.69 o 
   2   8   2       55.97       53.84      6.84 o 
   4   8   2        0.51        5.01      4.93 o 
   6   8   2       67.88       74.29      8.23 o 
   8   8   2        7.40       18.76      7.56 o 
  10   8   2       23.66       39.09     11.91 o 
  12   8   2        4.06      -11.47     11.47 o 
  14   8   2       11.18       13.66     13.59 o 
  16   8   2       31.72       31.28     14.95 o 
 -15   9   2       40.23       61.42     16.69 o 
 -13   9   2        1.86       -3.99     14.16 o 
 -11   9   2      176.37      168.67     23.24 o 
  -9   9   2      195.19      191.21     18.82 o 
  -7   9   2      212.98      244.70     19.50 o 
  -5   9   2        5.65       -0.80      9.25 o 
  -3   9   2        7.40       18.92      7.93 o 
  -1   9   2      149.88      155.17      9.79 o 
   1   9   2      402.05      424.37     14.54 o 
   3   9   2       35.45       40.93      6.02 o 
   5   9   2       36.77       39.05      6.92 o 
   7   9   2       15.44       27.74      8.86 o 
   9   9   2       15.66       12.03     10.98 o 
  11   9   2       22.31        6.84     12.04 o 
  13   9   2        0.57       -2.22     11.49 o 
  15   9   2       75.80       84.17     18.54 o 
 -14  10   2      109.53       73.04     18.06 o 
 -12  10   2       13.65       -9.97     17.19 o 
 -10  10   2       10.09        7.80     12.02 o 
  -8  10   2        2.60       16.96     12.42 o 
  -6  10   2      125.43      113.85     16.12 o 
  -4  10   2        0.45       -0.15      7.88 o 
  -2  10   2       62.07       59.31     17.15 o 
   0  10   2       33.48       40.32      9.23 o 
   2  10   2       25.68       30.14     10.88 o 
   4  10   2        0.04       -0.18      6.60 o 
   6  10   2        1.96       -1.37      9.77 o 
   8  10   2       24.99       34.54     12.56 o 
  10  10   2       17.58       13.48     13.15 o 
  12  10   2       59.96       98.15     17.51 o 
 -13  11   2        2.64       -1.77     17.04 o 
 -11  11   2        2.34       -5.93     13.10 o 
  -9  11   2        0.65       18.19     12.79 o 
  -7  11   2      126.21      139.66     45.80 o 
  -5  11   2       15.46       13.18     12.48 o 
  -3  11   2        6.47        0.14      8.27 o 
  -1  11   2       10.50        8.21      8.89 o 
   1  11   2        0.01       -8.09      8.09 o 
   3  11   2       16.80       14.12      7.82 o 
   5  11   2        3.93        9.42     13.58 o 
   7  11   2       29.51       17.46     11.67 o 
   9  11   2        3.26       -9.54     10.63 o 
  11  11   2       33.46       39.28     29.72 o 
 -10  12   2        1.03       -8.95     13.61 o 
  -8  12   2        6.45      -12.90     12.90 o 
  -6  12   2       46.49       51.35     15.87 o 
  -4  12   2        6.69       14.00     10.70 o 
  -2  12   2        2.38       -3.11     10.97 o 
   0  12   2        0.68       10.71      9.04 o 
   2  12   2        2.16       15.86     11.52 o 
   4  12   2        8.14       20.96     11.80 o 
   6  12   2        0.18       -2.55     12.43 o 
   8  12   2        1.02       -8.23     11.98 o 
  -7  13   2        0.43       -9.07     14.24 o 
  -5  13   2        0.00       12.78     15.09 o 
  -3  13   2       15.57       18.64     16.18 o 
  -1  13   2        0.03        1.30     17.38 o 
   1  13   2       48.45       53.57     15.94 o 
   3  13   2        1.01        8.89     12.59 o 
   5  13   2       13.04       24.00     19.40 o 
 -21   1   3        0.61      -11.19     11.36 o 
 -19   1   3       34.54       28.70     13.67 o 
 -17   1   3      129.66      114.18     11.94 o 
 -15   1   3      243.65      259.60     11.89 o 
 -13   1   3      530.80      474.86     13.90 o 
 -11   1   3      170.20      192.22     12.02 o 
  -9   1   3      816.19      840.04     15.78 o 
  -7   1   3      393.08      386.07      9.30 o 
  -5   1   3      748.33      806.07     20.53 o 
  -3   1   3     2885.69     2862.26     35.62 o 
  -1   1   3     1925.39     1896.28     28.62 o 
   1   1   3     1898.73     1660.68     24.24 o 
   3   1   3        0.37       15.62      3.53 o 
   5   1   3      955.58      959.24     15.92 o 
   7   1   3      375.92      483.34     10.57 o 
   9   1   3      537.67      564.49     12.84 o 
  11   1   3        4.03       -5.26      5.51 o 
  13   1   3        7.25       -1.09      9.13 o 
  15   1   3      463.58      436.39     25.20 o 
  17   1   3      648.49      743.99     33.53 o 
  19   1   3      154.04      149.67     26.26 o 
 -20   2   3        0.31       -3.14      9.43 o 
 -18   2   3      112.02      101.56     18.08 o 
 -16   2   3        5.28       10.11      8.68 o 
 -14   2   3        1.95        2.49      5.18 o 
 -12   2   3      478.83      470.68     13.49 o 
 -10   2   3        4.33       18.38      5.35 o 
  -8   2   3     2686.24     2547.44     36.54 o 
  -6   2   3     1469.38     1455.44     22.21 o 
  -4   2   3     1204.45     1278.72     26.07 o 
  -2   2   3       56.20       64.01      5.42 o 
   0   2   3     1957.60     1898.41     25.82 o 
   2   2   3       95.56       61.62      4.48 o 
   4   2   3     3894.75     4082.10     46.20 o 
   6   2   3     2452.59     2608.44     28.97 o 
   8   2   3      100.97      137.13      6.49 o 
  10   2   3      415.96      432.59     15.20 o 
  12   2   3      463.79      462.64     23.53 o 
  14   2   3      225.43      239.86     18.51 o 
  16   2   3      205.20      186.49     19.47 o 
  18   2   3       98.54      120.81     22.18 o 
 -21   3   3       21.27       15.16     11.30 o 
 -19   3   3       14.06        7.58      9.57 o 
 -17   3   3      762.19      693.78     32.19 o 
 -15   3   3       35.30       42.90      9.00 o 
 -13   3   3        8.74        3.03      6.17 o 
 -11   3   3       86.88      105.26      9.43 o 
  -9   3   3       73.07      117.66      7.04 o 
  -7   3   3        0.03        2.06      3.05 o 
  -5   3   3       45.75        6.08      5.19 o 
  -3   3   3        4.11       11.62      4.89 o 
  -1   3   3     1268.52     1258.94     24.80 o 
   1   3   3     5411.76     5088.95     54.24 o 
   3   3   3     1105.95     1170.45     18.00 o 
   5   3   3      193.89      282.32     11.82 o 
   7   3   3       73.33       61.76      9.59 o 
   9   3   3      405.95      414.90     11.70 o 
  11   3   3      102.54      130.24     10.45 o 
  13   3   3       47.83       41.44      8.86 o 
  15   3   3       24.54       22.66     14.45 o 
  17   3   3        9.44        6.05     13.24 o 
  19   3   3        9.91       18.03     15.86 o 
 -20   4   3       16.02        9.92     10.20 o 
 -18   4   3      112.61      137.49     14.05 o 
 -16   4   3      195.16      216.28     14.85 o 
 -14   4   3      418.05      415.61     17.70 o 
 -12   4   3        5.37        9.19     11.71 o 
 -10   4   3      371.57      397.17     18.26 o 
  -8   4   3       49.92       47.16      7.54 o 
  -6   4   3     3279.58     3464.76     45.83 o 
  -4   4   3     1685.40     1790.99     26.03 o 
  -2   4   3      140.16      182.31      6.85 o 
   0   4   3        9.87       13.05      5.98 o 
   2   4   3     2732.90     2417.80     27.27 o 
   4   4   3     6572.38     6546.54     71.77 o 
   6   4   3       15.69       32.54      5.92 o 
   8   4   3      280.13      298.31     13.51 o 
  10   4   3      482.59      450.61     27.32 o 
  12   4   3      295.89      329.65     20.06 o 
  14   4   3      260.65      275.05     20.74 o 
  16   4   3        0.17        7.16     11.79 o 
  18   4   3        0.01        5.49     13.34 o 
 -19   5   3        0.00        9.38      9.61 o 
 -17   5   3        4.92       -2.04      8.57 o 
 -15   5   3      120.41       94.61     15.03 o 
 -13   5   3      104.93       94.00     13.82 o 
 -11   5   3      220.31      208.83     16.03 o 
  -9   5   3      244.56      254.41     15.85 o 
  -7   5   3        1.73        3.79      3.46 o 
  -5   5   3     1344.07     1302.74     21.88 o 
  -3   5   3     2871.24     2976.09     36.08 o 
  -1   5   3        0.00        4.28      2.85 o 
   1   5   3     3400.81     3344.78     36.08 o 
   3   5   3     2359.74     2434.70     28.96 o 
   5   5   3       59.33       66.00      6.22 o 
   7   5   3        0.57       -1.53      4.48 o 
   9   5   3      379.39      422.95     16.68 o 
  11   5   3        5.73       10.30      7.40 o 
  13   5   3        6.47       -2.73      9.02 o 
  15   5   3       45.38       19.66     12.50 o 
  17   5   3        7.07       19.49     20.74 o 
 -18   6   3        3.40       -4.34     10.30 o 
 -16   6   3       13.83       -3.13     11.23 o 
 -14   6   3      376.21      319.30     21.24 o 
 -12   6   3       37.46       43.54     13.97 o 
 -10   6   3      754.18      635.61     25.63 o 
  -8   6   3      113.10      119.39     12.35 o 
  -6   6   3      107.55       68.74      9.83 o 
  -4   6   3      810.32      830.15     17.74 o 
  -2   6   3     1049.72     1056.99     16.60 o 
   0   6   3      734.86      811.18     14.38 o 
   2   6   3      443.61      472.68     17.59 o 
   4   6   3       38.84       37.26      4.94 o 
   6   6   3      579.32      561.42     15.49 o 
   8   6   3        3.32       12.59      6.66 o 
  10   6   3      924.03      931.98     30.45 o 
  12   6   3      131.02      121.52     16.72 o 
  14   6   3       41.23       52.32     10.88 o 
  16   6   3       59.46      112.15     26.60 o 
 -17   7   3        1.09       -6.70     12.91 o 
 -15   7   3       54.97       41.75     14.22 o 
 -13   7   3      169.25      155.98     18.09 o 
 -11   7   3      343.87      374.40     22.37 o 
  -9   7   3        7.67        1.94      8.52 o 
  -7   7   3       30.14       35.68      9.71 o 
  -5   7   3       10.50        6.10      5.85 o 
  -3   7   3     1470.90     1481.18     36.23 o 
  -1   7   3      105.01      125.69      7.48 o 
   1   7   3      881.82      817.13     20.99 o 
   3   7   3       93.21       89.24      6.57 o 
   5   7   3      406.45      355.81     11.53 o 
   7   7   3       90.46      110.01      9.19 o 
   9   7   3      147.60      152.44     11.90 o 
  11   7   3      151.42      114.73     12.14 o 
  13   7   3        1.54       -4.22      8.37 o 
  15   7   3       17.68       16.28     13.11 o 
 -16   8   3        0.00      -13.01     13.01 o 
 -14   8   3       29.65       -7.11     11.81 o 
 -12   8   3        0.90       13.83     11.61 o 
 -10   8   3      156.66      141.94     16.60 o 
  -8   8   3      122.84      132.64     17.62 o 
  -6   8   3       63.70       63.02      8.53 o 
  -4   8   3       29.83       44.32      6.65 o 
  -2   8   3      678.54      719.47     21.27 o 
   0   8   3     1236.37     1253.06     23.32 o 
   2   8   3       95.28       96.12      8.02 o 
   4   8   3       50.11       27.56      5.82 o 
   6   8   3        0.06       -2.26      7.10 o 
   8   8   3      296.26      314.35     15.79 o 
  10   8   3       10.32        1.33      7.99 o 
  12   8   3       11.39       23.25     13.51 o 
  14   8   3       13.41       27.37     14.46 o 
 -15   9   3        0.27       10.63     13.83 o 
 -13   9   3        7.10       -3.71     11.75 o 
 -11   9   3       86.70       35.67     15.46 o 
  -9   9   3       32.43       19.13     12.52 o 
  -7   9   3       26.45       27.08     12.22 o 
  -5   9   3       18.79       16.36     16.32 o 
  -3   9   3      161.17      127.95     11.93 o 
  -1   9   3       35.91       61.46      7.75 o 
   1   9   3      102.94      107.25      7.79 o 
   3   9   3      126.84      124.97      8.63 o 
   5   9   3       80.29       87.12      7.86 o 
   7   9   3      315.57      295.48     20.07 o 
   9   9   3       33.58       23.37      9.02 o 
  11   9   3       36.33       34.26     13.27 o 
  13   9   3       17.69       31.40     14.28 o 
 -14  10   3        5.16       -2.07     13.15 o 
 -12  10   3       19.39       23.45     17.62 o 
 -10  10   3       17.00       19.09     12.93 o 
  -8  10   3       84.44      102.35     16.84 o 
  -6  10   3        4.32       12.75     20.26 o 
  -4  10   3        3.14       -2.05      8.29 o 
  -2  10   3       67.03       46.15      9.50 o 
   0  10   3       94.15       96.80     15.75 o 
   2  10   3       20.79       10.66      9.34 o 
   4  10   3        0.42        2.23      6.07 o 
   6  10   3        2.72        0.27      7.33 o 
   8  10   3       25.44       21.44     12.11 o 
  10  10   3        0.15        4.81     11.29 o 
  12  10   3        0.15      -12.67     12.67 o 
 -13  11   3        1.92        4.16     27.08 o 
 -11  11   3        0.34      -11.30     12.80 o 
  -9  11   3       39.98       82.01     17.69 o 
  -7  11   3       23.12       13.42     24.39 o 
  -5  11   3       96.51      100.64     16.77 o 
  -3  11   3        6.18        6.54      8.92 o 
  -1  11   3        5.47        6.38      8.51 o 
   1  11   3       63.87       73.83     11.34 o 
   3  11   3      213.29      245.55     25.15 o 
   5  11   3       30.79       51.22     18.48 o 
   7  11   3        1.52        9.93     11.26 o 
   9  11   3       11.48       18.65     13.47 o 
  11  11   3       15.50       22.72     17.76 o 
 -10  12   3        6.49       -2.23     14.08 o 
  -8  12   3        3.76        0.11     14.56 o 
  -6  12   3       29.53       12.67     14.22 o 
  -4  12   3       19.85       40.19     15.00 o 
  -2  12   3        0.55        6.98      9.97 o 
   0  12   3        9.55       16.44      9.87 o 
   2  12   3       48.87       79.84     12.31 o 
   4  12   3       18.20       32.24     13.86 o 
   6  12   3        0.22       -2.11     17.00 o 
   8  12   3        0.24      -15.59     16.42 o 
  -7  13   3        5.88       -4.74     16.04 o 
  -5  13   3       38.58       49.01     26.79 o 
  -3  13   3        3.92        6.08     10.50 o 
  -1  13   3        9.55       11.58     10.98 o 
   1  13   3        0.72       29.11     14.23 o 
   3  13   3        0.31       22.48     13.54 o 
   5  13   3        0.15        8.93     18.44 o 
 -20   0   4       19.52       27.94     17.28 o 
 -18   0   4       39.63       63.95     19.59 o 
 -16   0   4        3.60       -3.82      8.93 o 
 -14   0   4       70.03       71.58     10.69 o 
 -12   0   4       85.62       71.33      9.09 o 
 -10   0   4     4947.61     5197.38     83.57 o 
  -8   0   4     2558.74     2815.63     48.95 o 
  -6   0   4     3779.17     4078.92     63.81 o 
  -4   0   4     1528.58     1648.19     29.52 o 
   0   0   4     2412.53     2355.36     40.09 o 
   2   0   4      140.49       94.82      9.70 o 
   4   0   4      568.04      747.91     20.43 o 
   6   0   4      986.95     1072.74     27.84 o 
   8   0   4     1987.80     1917.08     38.79 o 
  10   0   4      331.52      283.73     24.00 o 
  12   0   4       68.72       50.60     16.71 o 
  14   0   4        1.33       35.81     17.19 o 
  16   0   4       27.97       33.22     18.63 o 
  18   0   4      155.35      211.14     31.97 o 
 -21   1   4      219.95      214.76     21.82 o 
 -19   1   4      117.36      108.53     16.01 o 
 -17   1   4       10.60        8.66      8.02 o 
 -15   1   4       14.01        9.70      6.09 o 
 -13   1   4      399.85      359.09     12.42 o 
 -11   1   4     2674.15     2657.96     39.57 o 
  -9   1   4      475.75      448.39     11.08 o 
  -7   1   4       32.87       30.85      3.98 o 
  -5   1   4     5924.35     5762.89     74.61 o 
  -3   1   4     6962.17     6353.46     74.33 o 
  -1   1   4     1250.90     1275.57     17.50 o 
   1   1   4     2398.37     2393.62     28.99 o 
   3   1   4      103.45       73.32      4.99 o 
   5   1   4     1019.88     1110.19     15.94 o 
   7   1   4     1131.23     1141.43     19.48 o 
   9   1   4       39.00       52.66      6.69 o 
  11   1   4       16.27       22.17     12.10 o 
  13   1   4      417.35      436.14     23.45 o 
  15   1   4       21.89       20.91     12.01 o 
  17   1   4        6.26       26.38     16.71 o 
  19   1   4      111.54      178.23     38.89 o 
 -20   2   4        0.01       -2.35      9.52 o 
 -18   2   4      116.06      122.15     22.81 o 
 -16   2   4       10.26       -3.66      6.60 o 
 -14   2   4      228.48      234.93     13.36 o 
 -12   2   4       35.45       50.98      6.14 o 
 -10   2   4     1224.20     1306.57     21.32 o 
  -8   2   4      542.83      678.61     14.61 o 
  -6   2   4        1.16        3.00      2.71 o 
  -4   2   4     1308.59     1577.26     22.51 o 
  -2   2   4     5948.93     5805.84     60.53 o 
   0   2   4        2.58        1.76      3.10 o 
   2   2   4      276.92      363.11      7.86 o 
   4   2   4     4383.46     4494.69     45.35 o 
   6   2   4      411.42      344.76     10.51 o 
   8   2   4       67.97       60.24      6.76 o 
  10   2   4        0.30        2.18      5.82 o 
  12   2   4      167.73      196.52     17.01 o 
  14   2   4      214.78      243.35     19.77 o 
  16   2   4       96.75      127.48     27.56 o 
  18   2   4       28.93       32.36     15.65 o 
 -21   3   4        0.25        2.14     11.10 o 
 -19   3   4       15.82       14.78      9.67 o 
 -17   3   4        1.31       -0.60      7.83 o 
 -15   3   4       77.63       74.92     14.76 o 
 -13   3   4      150.67      166.81     12.39 o 
 -11   3   4      280.23      233.73     43.54 o 
  -9   3   4      383.54      417.72     22.15 o 
  -7   3   4     1844.85     2038.78     41.04 o 
  -5   3   4     1403.99     1523.07     32.15 o 
  -3   3   4      664.19      747.27     13.28 o 
  -1   3   4      626.32      714.10     12.54 o 
   1   3   4      768.17      849.45     14.37 o 
   3   3   4      154.78      118.67      5.93 o 
   5   3   4      267.15      290.58      9.99 o 
   7   3   4        1.46       20.77      4.93 o 
   9   3   4       32.83       19.54      6.32 o 
  11   3   4      793.95      740.44     44.46 o 
  13   3   4      303.37      236.25     18.93 o 
  15   3   4        5.71       -0.31     11.89 o 
  17   3   4        0.09       -1.11     13.76 o 
 -20   4   4        7.33        3.52     10.33 o 
 -18   4   4        0.47       -4.48      8.32 o 
 -16   4   4      180.39      152.00     13.66 o 
 -14   4   4        1.01        8.87      7.03 o 
 -12   4   4       51.86       32.13     21.94 o 
 -10   4   4        0.03        0.35      6.89 o 
  -8   4   4      461.82      473.52     18.56 o 
  -6   4   4       54.72       60.92      7.90 o 
  -4   4   4      380.72      320.79     13.88 o 
  -2   4   4      204.12      187.84      8.94 o 
   0   4   4      747.18      696.97     11.88 o 
   2   4   4     4714.53     4957.75     55.35 o 
   4   4   4      192.47      206.26      8.56 o 
   6   4   4      707.53      645.91     30.46 o 
   8   4   4      336.71      336.02     12.16 o 
  10   4   4     1524.12     1508.06     32.02 o 
  12   4   4      649.49      606.29     27.40 o 
  14   4   4       94.97      110.47     17.57 o 
  16   4   4        8.35       25.71     14.04 o 
  18   4   4       10.09       17.46     15.48 o 
 -19   5   4       10.38        0.90     10.12 o 
 -17   5   4       74.92       80.40     17.33 o 
 -15   5   4       17.23       20.11     11.07 o 
 -13   5   4       42.88       69.51     13.05 o 
 -11   5   4        0.12        6.22      8.41 o 
  -9   5   4       10.92       10.00      7.48 o 
  -7   5   4      574.58      795.90     25.09 o 
  -5   5   4      899.24      960.96     26.72 o 
  -3   5   4      397.60      412.07     13.18 o 
  -1   5   4       22.74       27.19      3.82 o 
   1   5   4     2164.02     1926.14     24.20 o 
   3   5   4      412.58      371.19      9.89 o 
   5   5   4      169.85      208.30     15.22 o 
   7   5   4       86.18       96.43      8.05 o 
   9   5   4       13.01       38.36      7.85 o 
  11   5   4        1.90        4.70     11.41 o 
  13   5   4       25.13        9.49     10.56 o 
  15   5   4       99.19       71.01     15.66 o 
  17   5   4       28.70       21.63     33.03 o 
 -18   6   4        4.00        0.93      9.62 o 
 -16   6   4       34.48       39.51     21.22 o 
 -14   6   4        3.88        0.94      9.39 o 
 -12   6   4      124.24      127.75     26.98 o 
 -10   6   4        0.64        8.75     17.28 o 
  -8   6   4       36.04       26.40      9.10 o 
  -6   6   4        0.38       -5.73      6.44 o 
  -4   6   4      340.35      396.88     14.24 o 
  -2   6   4      355.32      330.75      8.58 o 
   0   6   4      415.07      469.22     12.71 o 
   2   6   4       85.62      111.25      7.72 o 
   4   6   4        5.30        5.85      4.08 o 
   6   6   4      299.20      295.91     11.99 o 
   8   6   4      668.93      672.22     18.77 o 
  10   6   4      372.89      370.46     17.08 o 
  12   6   4        0.10       -5.89     10.40 o 
  14   6   4       36.21       12.51     12.37 o 
  16   6   4       15.50       25.93     13.88 o 
 -17   7   4       48.16       35.05     13.58 o 
 -15   7   4       13.11       24.76     12.83 o 
 -13   7   4        3.23        2.18     13.44 o 
 -11   7   4       17.17       14.58     10.86 o 
  -9   7   4       18.84        8.61      9.99 o 
  -7   7   4       13.88       32.98      9.86 o 
  -5   7   4      244.20      275.31     12.95 o 
  -3   7   4       62.03       51.16      6.63 o 
  -1   7   4      407.17      400.73     16.19 o 
   1   7   4       40.54       43.95      5.27 o 
   3   7   4      105.69       96.55      6.89 o 
   5   7   4      164.16      199.16      9.17 o 
   7   7   4      242.01      296.74     20.16 o 
   9   7   4       70.22       71.19     10.49 o 
  11   7   4       29.20       38.94     11.57 o 
  13   7   4       15.00       -8.68      8.68 o 
  15   7   4       13.19       10.66     20.93 o 
 -16   8   4       21.55        4.46     12.61 o 
 -14   8   4      100.70       86.87     16.36 o 
 -12   8   4        0.65       -3.70     11.52 o 
 -10   8   4        0.16        4.32     18.20 o 
  -8   8   4       22.33        7.64     10.99 o 
  -6   8   4      121.10      123.82     17.14 o 
  -4   8   4       23.47       11.90      6.16 o 
  -2   8   4       93.38      104.62     10.23 o 
   0   8   4        2.05        1.63      4.45 o 
   2   8   4      151.55      155.67      8.36 o 
   4   8   4        1.84       -1.26      5.20 o 
   6   8   4      426.80      436.86     15.79 o 
   8   8   4       24.38       31.54     10.64 o 
  10   8   4       21.69       24.17      9.15 o 
  12   8   4        4.18       -2.28      9.22 o 
  14   8   4       26.78       45.99     22.28 o 
 -15   9   4        3.29        5.24     14.00 o 
 -13   9   4       12.13       20.14     13.20 o 
 -11   9   4        4.23       -0.80     11.19 o 
  -9   9   4       25.60       11.05     10.71 o 
  -7   9   4       27.82       39.37     12.78 o 
  -5   9   4        0.24        6.28      6.93 o 
  -3   9   4      285.56      329.18     18.04 o 
  -1   9   4        0.34       -2.83      5.02 o 
   1   9   4      238.11      251.61     12.27 o 
   3   9   4      330.37      363.40     14.39 o 
   5   9   4      348.70      351.49     14.84 o 
   7   9   4       87.92       70.18      9.77 o 
   9   9   4       24.27       19.24      9.82 o 
  11   9   4       19.83       -2.49     11.88 o 
  13   9   4        1.73       -4.67     12.60 o 
 -14  10   4       14.50       25.85     14.89 o 
 -12  10   4        8.97      -12.22     12.22 o 
 -10  10   4        8.70       -2.29     12.59 o 
  -8  10   4        5.72       12.59     16.66 o 
  -6  10   4       26.33       12.36     12.82 o 
  -4  10   4      182.31      201.25     18.19 o 
  -2  10   4        1.83        1.69      7.60 o 
   0  10   4        2.33        4.38      7.39 o 
   2  10   4      165.37      209.36     11.00 o 
   4  10   4        4.21        1.38      6.58 o 
   6  10   4       20.97       10.15      7.94 o 
   8  10   4        7.15        4.28      9.09 o 
  10  10   4       16.77       19.85     12.99 o 
  12  10   4       40.78       30.59     21.89 o 
 -13  11   4        0.84      -10.40     13.89 o 
 -11  11   4        5.16        9.41     14.97 o 
  -9  11   4        0.04       -8.26     15.12 o 
  -7  11   4       32.12       41.05     14.48 o 
  -5  11   4       12.75       -8.54     11.20 o 
  -3  11   4       48.42       23.29     10.00 o 
  -1  11   4       44.06       35.90     10.15 o 
   1  11   4        7.70        6.44      8.53 o 
   3  11   4      131.24      152.58     13.99 o 
   5  11   4       23.99       18.80     12.45 o 
   7  11   4        8.26       24.31     10.90 o 
   9  11   4        0.00        0.56     21.89 o 
 -10  12   4        1.97        3.73     14.81 o 
  -8  12   4        7.34        3.92     14.95 o 
  -6  12   4        6.70       15.21     14.50 o 
  -4  12   4       45.00       54.25     15.99 o 
  -2  12   4       20.30       17.66     11.01 o 
   0  12   4       26.41        8.71      9.50 o 
   2  12   4       23.61        7.01     13.33 o 
   4  12   4       61.52       83.05     23.14 o 
   6  12   4        1.43       23.14     18.92 o 
   8  12   4        5.82       -6.34     16.80 o 
  -7  13   4        7.13       36.20     23.04 o 
  -5  13   4        0.29        4.92     15.70 o 
  -3  13   4        1.10       11.57     14.45 o 
  -1  13   4       17.16       22.78     21.90 o 
   1  13   4        4.93       11.64     10.58 o 
   3  13   4        9.39       29.00     20.93 o 
 -21   1   5        5.08        2.03     11.32 o 
 -19   1   5       70.61       85.11     23.09 o 
 -17   1   5       11.02        5.21      8.45 o 
 -15   1   5        0.33        3.36      6.68 o 
 -13   1   5       80.02       77.15      7.25 o 
 -11   1   5       22.37       41.82      5.45 o 
  -9   1   5      764.40      751.97     14.83 o 
  -7   1   5     2129.53     2022.37     26.61 o 
  -5   1   5      451.50      413.93     10.19 o 
  -3   1   5      181.13      243.15      7.84 o 
  -1   1   5      911.26      779.14     14.69 o 
   1   1   5      284.11      292.52      8.41 o 
   3   1   5     1031.04     1115.01     18.64 o 
   5   1   5      347.21      315.15      8.59 o 
   7   1   5      261.84      299.03     14.14 o 
   9   1   5      438.59      418.54     32.74 o 
  11   1   5      112.64       83.95     18.77 o 
  13   1   5      133.42      135.55     16.64 o 
  15   1   5      369.40      390.06     35.86 o 
  17   1   5       98.99      124.20     19.23 o 
 -20   2   5       17.91       12.63     11.41 o 
 -18   2   5       27.73       24.69      9.54 o 
 -16   2   5        0.01       -2.24      6.93 o 
 -14   2   5      121.37      132.85     11.32 o 
 -12   2   5      181.22      209.95     11.98 o 
 -10   2   5      898.52      878.67     16.89 o 
  -8   2   5      936.75      888.79     20.97 o 
  -6   2   5       39.28       31.70      5.93 o 
  -4   2   5      658.32      680.24     13.20 o 
  -2   2   5     4315.10     4410.62     48.50 o 
   0   2   5      311.87      362.81      9.03 o 
   2   2   5      280.51      371.38      8.56 o 
   4   2   5     2938.73     3212.14     35.25 o 
   6   2   5      148.63      157.76     12.67 o 
   8   2   5      536.24      557.54     18.78 o 
  10   2   5      135.86      121.63     21.80 o 
  12   2   5      354.13      391.32     22.47 o 
  14   2   5      294.78      322.88     30.87 o 
  16   2   5       13.41       22.42     13.51 o 
  18   2   5       21.73       30.43     15.99 o 
 -21   3   5        3.69        6.43     12.89 o 
 -19   3   5        3.65       21.20     11.31 o 
 -17   3   5        0.14       -7.70      7.70 o 
 -15   3   5      255.32      284.47     15.77 o 
 -13   3   5        8.50       11.39      6.72 o 
 -11   3   5      152.61      142.22     12.14 o 
  -9   3   5     3217.22     3327.71     61.91 o 
  -7   3   5      192.38      173.51     11.29 o 
  -5   3   5       81.42       59.68      7.54 o 
  -3   3   5      111.49       73.70      4.27 o 
  -1   3   5     1172.72     1156.91     15.49 o 
   1   3   5       43.66       49.82      3.64 o 
   3   3   5      813.29      685.11     13.02 o 
   5   3   5      193.96      205.79     14.96 o 
   7   3   5     1521.64     1435.02     25.72 o 
   9   3   5        9.30       17.26      7.71 o 
  11   3   5      152.93      171.00     16.00 o 
  13   3   5        3.48        6.92     10.75 o 
  15   3   5        0.37        3.75     11.23 o 
  17   3   5       19.61       16.46     14.52 o 
 -20   4   5        1.93       -4.96      9.69 o 
 -18   4   5       13.29       13.45      9.60 o 
 -16   4   5      138.49      136.38     13.29 o 
 -14   4   5       70.48       67.90     10.05 o 
 -12   4   5       78.36       62.35     11.02 o 
 -10   4   5      282.13      329.33     17.85 o 
  -8   4   5       35.88       24.17      7.35 o 
  -6   4   5     1176.71     1252.09     30.68 o 
  -4   4   5      165.86      170.21      7.79 o 
  -2   4   5       10.81       11.88      3.46 o 
   0   4   5     1029.26     1055.26     15.83 o 
   2   4   5        2.62        1.56      2.70 o 
   4   4   5      164.11      178.25     16.73 o 
   6   4   5       65.87       75.45      6.94 o 
   8   4   5      346.18      356.37     17.43 o 
  10   4   5      349.86      342.51     20.80 o 
  12   4   5      340.36      318.42     28.90 o 
  14   4   5        5.12        4.72     11.60 o 
  16   4   5       36.08       56.84     16.88 o 
 -19   5   5        0.12        7.15     10.15 o 
 -17   5   5       16.08       -4.46      9.47 o 
 -15   5   5      223.14      244.42     19.04 o 
 -13   5   5      109.52       93.47     13.19 o 
 -11   5   5       13.24        0.02     11.38 o 
  -9   5   5       31.92       44.15      9.63 o 
  -7   5   5      662.18      634.40     22.68 o 
  -5   5   5      252.47      313.46     15.78 o 
  -3   5   5       41.10       38.13      4.32 o 
  -1   5   5      480.31      466.77     10.71 o 
   1   5   5        0.02       14.74      3.80 o 
   3   5   5      125.22      132.99      6.63 o 
   5   5   5      794.90      757.49     17.63 o 
   7   5   5      213.71      215.40     13.37 o 
   9   5   5      348.37      390.63     14.74 o 
  11   5   5      482.61      447.49     33.08 o 
  13   5   5        4.12       -6.26     13.59 o 
  15   5   5       22.86       17.12     38.26 o 
  17   5   5        0.21       -6.93     12.36 o 
 -18   6   5        0.80       -5.68      9.40 o 
 -16   6   5        5.25       -8.26     15.22 o 
 -14   6   5       25.68       25.38     11.60 o 
 -12   6   5        3.02       11.39     10.57 o 
 -10   6   5      123.87      128.75     14.18 o 
  -8   6   5      151.22      166.72     14.36 o 
  -6   6   5      160.45      161.09     13.31 o 
  -4   6   5      295.98      323.62     16.87 o 
  -2   6   5      764.50      781.12     14.71 o 
   0   6   5      463.30      443.89     11.20 o 
   2   6   5      314.13      284.48      9.61 o 
   4   6   5       11.55       25.51      7.66 o 
   6   6   5     1019.92      901.03     20.73 o 
   8   6   5      330.36      310.87     13.63 o 
  10   6   5        4.30       17.47      7.55 o 
  12   6   5       28.22       26.74     21.75 o 
  14   6   5        0.17        8.41     11.55 o 
  16   6   5       10.47       18.38     14.27 o 
 -17   7   5        3.07       -2.76     12.29 o 
 -15   7   5        1.69      -11.21     11.21 o 
 -13   7   5       20.00       14.85     11.14 o 
 -11   7   5       91.43       68.77     13.75 o 
  -9   7   5       16.05        9.70      9.98 o 
  -7   7   5        2.26       16.18      8.38 o 
  -5   7   5      271.79      231.61     12.74 o 
  -3   7   5     1772.17     1769.06     34.26 o 
  -1   7   5      106.89      108.13      8.19 o 
   1   7   5       55.58       74.87      6.38 o 
   3   7   5      288.27      294.14     11.87 o 
   5   7   5      784.42      781.81     19.82 o 
   7   7   5      750.96      781.09     21.15 o 
   9   7   5      184.23      170.42     11.96 o 
  11   7   5       84.41       95.97     12.31 o 
  13   7   5       12.23      -10.32     12.01 o 
  15   7   5        1.35        6.83     13.93 o 
 -16   8   5       17.34       21.85     15.13 o 
 -14   8   5        0.58       -1.32     12.85 o 
 -12   8   5       34.52       21.72     16.23 o 
 -10   8   5       27.99       16.53     12.28 o 
  -8   8   5       49.79       59.00      9.41 o 
  -6   8   5       22.77       14.08      7.14 o 
  -4   8   5       86.59       82.12      9.93 o 
  -2   8   5      257.09      231.56     13.64 o 
   0   8   5      169.69      197.37     10.74 o 
   2   8   5        0.22        2.08      4.82 o 
   4   8   5       12.68        3.55      7.87 o 
   6   8   5        3.24       17.67      7.42 o 
   8   8   5      158.31      130.26     11.40 o 
  10   8   5      122.97      115.71     12.93 o 
  12   8   5        0.14        1.40     11.23 o 
  14   8   5       15.76        9.41     20.26 o 
 -15   9   5        1.22       -2.83     13.55 o 
 -13   9   5        0.16        0.13     12.73 o 
 -11   9   5        2.83       -3.54     11.37 o 
  -9   9   5       38.22       34.22      8.92 o 
  -7   9   5      144.37       95.14     11.37 o 
  -5   9   5       91.73       64.99     12.65 o 
  -3   9   5       29.94       32.53      8.36 o 
  -1   9   5       61.01       60.31      8.03 o 
   1   9   5       17.45       15.85      6.54 o 
   3   9   5      372.92      383.37     14.67 o 
   5   9   5      223.33      208.64     12.79 o 
   7   9   5       29.10       38.48      9.17 o 
   9   9   5        4.15        6.69      9.06 o 
  11   9   5       20.47       17.70     10.68 o 
  13   9   5        8.24       34.37     21.99 o 
 -14  10   5        0.05       11.27     15.94 o 
 -12  10   5        2.68        2.14     26.36 o 
 -10  10   5        4.66       -9.24     19.78 o 
  -8  10   5       65.30       35.02     14.47 o 
  -6  10   5       44.13       48.99     15.70 o 
  -4  10   5        1.10       -8.58      9.94 o 
  -2  10   5        2.87        6.72      6.91 o 
   0  10   5        1.67       -3.78      8.33 o 
   2  10   5        4.76       12.96      7.87 o 
   4  10   5       87.01       98.77     12.59 o 
   6  10   5       96.71       72.30     16.98 o 
   8  10   5        9.11        8.70      8.80 o 
  10  10   5        8.56        7.78     12.94 o 
 -11  11   5        0.11       -0.31     14.60 o 
  -9  11   5        0.99       -0.17     12.40 o 
  -7  11   5        0.10       -6.55     11.47 o 
  -5  11   5        1.79       24.81     15.70 o 
  -3  11   5        3.39        3.16     10.86 o 
  -1  11   5       57.16       56.15     12.86 o 
   1  11   5       75.38       61.78     22.44 o 
   3  11   5        3.68       -0.25      9.67 o 
   5  11   5       42.47       34.78     10.83 o 
   7  11   5        4.46       -9.15      9.72 o 
   9  11   5        0.26      -12.19     12.19 o 
 -10  12   5        3.09        4.68     14.79 o 
  -8  12   5       21.34       21.78     15.21 o 
  -6  12   5        0.58       -6.36     13.21 o 
  -4  12   5        2.84       12.72     14.40 o 
  -2  12   5       54.98       94.08     13.28 o 
   0  12   5       21.32       22.74     10.55 o 
   2  12   5       27.86       21.75     12.28 o 
   4  12   5        7.01        3.08     11.85 o 
   6  12   5        4.88       23.62     19.40 o 
  -5  13   5        9.67       11.55     15.60 o 
  -3  13   5        0.07       19.41     41.96 o 
  -1  13   5        1.31       -9.20     10.64 o 
   1  13   5        0.81        4.18     33.94 o 
 -20   0   6        0.28      -15.84     15.84 o 
 -18   0   6       22.29       47.53     18.44 o 
 -16   0   6       71.56       55.02     17.19 o 
 -14   0   6      549.85      532.62     24.87 o 
 -12   0   6       68.29       58.35      9.02 o 
 -10   0   6      844.33      929.31     24.86 o 
  -8   0   6      367.48      453.33     21.32 o 
  -6   0   6     7351.45     7369.39    109.05 o 
  -4   0   6      838.01      891.73     21.10 o 
  -2   0   6     2305.33     2500.49     43.60 o 
   0   0   6    15089.79    15693.57    223.33 o 
   2   0   6     9427.27     9257.09    138.33 o 
   4   0   6     5314.93     5386.24     88.64 o 
   6   0   6      766.26      957.05     28.28 o 
   8   0   6      257.61      263.78     16.70 o 
  10   0   6        0.11        2.02     12.19 o 
  12   0   6       97.47      102.93     20.55 o 
  14   0   6       20.28       24.96     17.09 o 
  16   0   6       42.28       46.76     23.52 o 
 -21   1   6        3.79       21.56     13.28 o 
 -19   1   6        1.37        8.26     19.35 o 
 -17   1   6        7.10       10.42     10.42 o 
 -15   1   6       51.37       65.90      9.77 o 
 -13   1   6      297.54      312.86     14.55 o 
 -11   1   6     1109.62     1141.35     20.59 o 
  -9   1   6      418.07      428.24     16.05 o 
  -7   1   6      150.08      129.37      6.18 o 
  -5   1   6     2311.32     2444.61     41.99 o 
  -3   1   6      278.07      276.31      9.06 o 
  -1   1   6     3047.36     3067.48     63.41 o 
   1   1   6      437.06      413.87     17.37 o 
   3   1   6     3273.70     3178.63     40.64 o 
   5   1   6       37.49       48.22      5.99 o 
   7   1   6      334.83      294.84     12.08 o 
   9   1   6       51.90       84.34     11.87 o 
  11   1   6       83.96       64.13     12.66 o 
  13   1   6      125.48      116.82     16.18 o 
  15   1   6        0.00       14.28     13.97 o 
  17   1   6       15.22        9.49     15.00 o 
 -20   2   6        0.01       -9.91      9.91 o 
 -18   2   6       19.77       18.85     10.44 o 
 -16   2   6       37.01       14.35      8.09 o 
 -14   2   6       86.59      100.98     10.90 o 
 -12   2   6      132.05      140.72     10.52 o 
 -10   2   6      304.88      316.80     13.14 o 
  -8   2   6      821.52      962.02     18.39 o 
  -6   2   6      501.07      561.35     12.42 o 
  -4   2   6        8.12        9.94      3.68 o 
  -2   2   6     1090.21     1134.03     34.14 o 
   0   2   6     8123.74     8207.68     76.38 o 
   2   2   6       54.42       53.32      8.54 o 
   4   2   6      607.82      658.09     12.78 o 
   6   2   6      249.58      228.14     13.37 o 
   8   2   6       56.62       57.14      8.82 o 
  10   2   6        3.96       17.59      9.30 o 
  12   2   6        0.23       -2.42      9.26 o 
  14   2   6      159.53      161.31     18.71 o 
  16   2   6        7.76       23.26     14.91 o 
 -21   3   6        0.08       10.30     12.92 o 
 -19   3   6       24.46       18.64     10.26 o 
 -17   3   6       51.13       56.95     10.78 o 
 -15   3   6       55.32       52.99     16.04 o 
 -13   3   6       42.60       54.26      8.86 o 
 -11   3   6      109.80      128.29     12.51 o 
  -9   3   6      538.66      563.85     43.93 o 
  -7   3   6      700.38      745.68     22.94 o 
  -5   3   6       30.41       43.50      3.54 o 
  -3   3   6       22.49       36.23      4.03 o 
  -1   3   6     1559.12     1620.83     20.43 o 
   1   3   6     2183.07     2263.10     28.82 o 
   3   3   6     1555.33     1574.65     21.53 o 
   5   3   6      605.62      529.61     13.88 o 
   7   3   6      455.97      493.18     18.47 o 
   9   3   6        5.09       11.31      7.78 o 
  11   3   6      253.62      248.39     42.87 o 
  13   3   6       38.53       43.49     23.76 o 
  15   3   6        2.63        7.77     11.41 o 
  17   3   6        0.15       -3.14     15.11 o 
 -20   4   6        0.07       -9.50      9.50 o 
 -18   4   6        8.46       12.63      9.99 o 
 -16   4   6       15.17       16.08      8.61 o 
 -14   4   6      127.06      130.00     12.30 o 
 -12   4   6        4.31       34.80     10.65 o 
 -10   4   6      211.62      189.39     14.29 o 
  -8   4   6      601.88      618.68     22.32 o 
  -6   4   6     1399.63     1289.58     35.96 o 
  -4   4   6     2532.89     2585.03     32.80 o 
  -2   4   6      294.80      319.42      9.60 o 
   0   4   6     1228.65     1299.36     17.72 o 
   2   4   6      848.20      844.70     14.83 o 
   4   4   6        1.98       -0.47      4.01 o 
   6   4   6      429.78      500.27     14.80 o 
   8   4   6       32.58       15.94      8.36 o 
  10   4   6      188.02      190.02     17.92 o 
  12   4   6        8.02       22.51     11.17 o 
  14   4   6        4.46       -0.50     12.06 o 
  16   4   6       12.34        8.96     13.98 o 
 -19   5   6       10.18       24.71     10.78 o 
 -17   5   6       37.24       24.30      9.80 o 
 -15   5   6        0.23       12.43     10.65 o 
 -13   5   6      275.37      316.63     20.14 o 
 -11   5   6       43.61       92.98     12.95 o 
  -9   5   6       24.00       18.40      8.78 o 
  -7   5   6      260.56      294.30     16.52 o 
  -5   5   6       30.14       37.98      6.87 o 
  -3   5   6     1958.78     2009.28     35.26 o 
  -1   5   6     1040.98     1116.57     19.61 o 
   1   5   6      860.32      864.50     18.50 o 
   3   5   6       31.81       44.00      5.90 o 
   5   5   6       16.80       14.58      6.00 o 
   7   5   6      302.76      302.55     20.26 o 
   9   5   6       38.84       29.68     11.59 o 
  11   5   6        0.97       -6.05     11.62 o 
  13   5   6       30.66       20.01     12.35 o 
  15   5   6        0.77       -8.72     11.91 o 
 -18   6   6        0.22       -0.47      9.11 o 
 -16   6   6        8.05       -9.61     14.88 o 
 -14   6   6       33.57       25.42     11.81 o 
 -12   6   6      316.65      278.64     19.85 o 
 -10   6   6        0.13        2.34      8.99 o 
  -8   6   6       98.30      109.64     15.27 o 
  -6   6   6       21.03       19.15      6.53 o 
  -4   6   6      193.48      226.46     12.12 o 
  -2   6   6       15.79       15.26      5.74 o 
   0   6   6       10.04        7.54      4.11 o 
   2   6   6       22.10       18.33      5.53 o 
   4   6   6      141.98      162.10     12.45 o 
   6   6   6      215.44      219.39     11.64 o 
   8   6   6      403.90      377.69     18.33 o 
  10   6   6        0.42        1.01     13.16 o 
  12   6   6       88.34      101.74     16.64 o 
  14   6   6        0.97       -4.40     12.10 o 
 -17   7   6        3.60        8.78     12.93 o 
 -15   7   6       13.82        2.25     11.91 o 
 -13   7   6        3.66       -4.49     11.23 o 
 -11   7   6       10.15        7.51     10.73 o 
  -9   7   6        0.43       12.83     14.98 o 
  -7   7   6       10.00       42.53      8.43 o 
  -5   7   6       90.96      110.14     10.23 o 
  -3   7   6        5.66       21.98      9.37 o 
  -1   7   6       38.09       51.86      7.17 o 
   1   7   6        4.12       11.77      4.74 o 
   3   7   6       58.58       59.84     10.47 o 
   5   7   6       20.16       26.94      7.89 o 
   7   7   6       79.09       75.02      9.24 o 
   9   7   6       14.70       25.45      8.37 o 
  11   7   6       15.56       -7.12     11.60 o 
  13   7   6        6.45        8.76     14.59 o 
 -16   8   6       26.97       12.46     15.27 o 
 -14   8   6       12.27        5.90     12.93 o 
 -12   8   6        0.04        4.65     17.00 o 
 -10   8   6       36.61       32.10     12.71 o 
  -8   8   6        0.41        8.84      7.61 o 
  -6   8   6       22.53       39.61     10.26 o 
  -4   8   6      189.92      269.50     14.58 o 
  -2   8   6        1.18        8.81      6.05 o 
   0   8   6        2.05        3.76      5.66 o 
   2   8   6      126.54      118.01     11.72 o 
   4   8   6        3.67       -4.24      6.06 o 
   6   8   6       18.40       26.39      7.98 o 
   8   8   6       26.43       26.73     12.25 o 
  10   8   6        0.12       11.07     12.29 o 
  12   8   6        3.43       16.50     14.29 o 
 -15   9   6        0.03        5.04     14.86 o 
 -13   9   6        3.78       -0.63     12.55 o 
 -11   9   6        7.90        3.03      9.02 o 
  -9   9   6        0.96        6.58      8.88 o 
  -7   9   6      138.74      148.44     13.51 o 
  -5   9   6       45.10       27.94      8.71 o 
  -3   9   6       60.02       89.09     10.89 o 
  -1   9   6       63.11       71.14      8.17 o 
   1   9   6      157.50      188.70     17.50 o 
   3   9   6       45.07       42.42     10.23 o 
   5   9   6       57.52       42.03      8.87 o 
   7   9   6       45.55       42.33      9.48 o 
   9   9   6        0.34        3.72      8.30 o 
  11   9   6        0.98       -4.39     13.05 o 
 -14  10   6        9.40       -9.41     14.80 o 
 -12  10   6        0.85        0.71     16.71 o 
 -10  10   6       28.00       12.66     13.45 o 
  -8  10   6       29.14       16.54     12.96 o 
  -6  10   6       96.44      131.83     13.59 o 
  -4  10   6       72.77       68.10     17.60 o 
  -2  10   6        3.98       16.05      9.67 o 
   0  10   6       13.44        1.76      6.96 o 
   2  10   6       33.80       45.54     10.60 o 
   4  10   6       21.20       26.17     10.49 o 
   6  10   6       36.37       41.49     11.43 o 
   8  10   6        1.24       -1.73      8.85 o 
  10  10   6        9.62       12.11     11.18 o 
 -11  11   6        1.08       -5.13     13.94 o 
  -9  11   6        4.19       -1.46     13.57 o 
  -7  11   6       74.14       35.83     15.27 o 
  -5  11   6        2.00       -1.23     23.72 o 
  -3  11   6        6.91        9.33     21.12 o 
  -1  11   6       66.46       95.29     12.76 o 
   1  11   6       39.17       37.83     11.15 o 
   3  11   6        5.05        9.68     11.84 o 
   5  11   6        6.12       -4.18     13.66 o 
   7  11   6        1.31        4.05     10.84 o 
  -8  12   6        2.43        0.41     14.69 o 
  -6  12   6       21.97        6.17     28.90 o 
  -4  12   6        0.85       10.18     13.47 o 
  -2  12   6       57.17       49.40     14.80 o 
   0  12   6       69.28       47.51     14.66 o 
   2  12   6       35.42       49.17     15.31 o 
   4  12   6        1.33       10.04     27.75 o 
 -21   1   7        8.72        9.09     12.76 o 
 -19   1   7       89.01       93.84     17.67 o 
 -17   1   7       78.95      106.47     29.81 o 
 -15   1   7      551.57      663.55     59.48 o 
 -13   1   7      121.72      183.97     12.37 o 
 -11   1   7       14.41       18.21      6.11 o 
  -9   1   7       20.59       26.81      4.50 o 
  -7   1   7      500.61      482.76     11.38 o 
  -5   1   7      529.14      639.09     23.67 o 
  -3   1   7       31.18       30.26      4.50 o 
  -1   1   7      120.95      143.21      7.45 o 
   1   1   7      504.90      539.91     13.00 o 
   3   1   7       60.40       65.87      7.26 o 
   5   1   7       75.79       90.56      7.71 o 
   7   1   7      226.13      197.83     11.91 o 
   9   1   7      106.32       93.40     11.26 o 
  11   1   7        7.75       27.73     11.10 o 
  13   1   7       30.25       29.48     13.43 o 
  15   1   7        0.11       11.02     28.33 o 
 -20   2   7        0.71        9.30     17.67 o 
 -18   2   7       10.21        3.06      9.40 o 
 -16   2   7       40.36       36.35      9.43 o 
 -14   2   7      562.89      510.27     19.87 o 
 -12   2   7       35.82       24.98      7.22 o 
 -10   2   7      439.12      493.26     17.95 o 
  -8   2   7      184.85      193.69     14.50 o 
  -6   2   7        6.34       18.31     10.80 o 
  -4   2   7     7711.22     7804.29     82.96 o 
  -2   2   7     2329.77     2258.52     26.88 o 
   0   2   7      287.69      233.46      7.85 o 
   2   2   7     1365.01     1506.77     24.41 o 
   4   2   7       92.67       81.40      7.28 o 
   6   2   7      147.64      175.98      9.93 o 
   8   2   7        2.33        6.52      7.34 o 
  10   2   7        0.36       -7.74      8.79 o 
  12   2   7      155.67      180.61     18.20 o 
  14   2   7       33.76       31.52     34.76 o 
  16   2   7       11.73       18.63     15.51 o 
 -19   3   7        7.15       27.78     12.72 o 
 -17   3   7      137.00      184.66     15.16 o 
 -15   3   7      144.38      102.43     14.59 o 
 -13   3   7        8.95        3.98      7.13 o 
 -11   3   7        1.68        3.47      9.94 o 
  -9   3   7      194.07      180.34     13.03 o 
  -7   3   7       63.80       65.37      8.76 o 
  -5   3   7     1836.64     2029.81     42.01 o 
  -3   3   7       32.09       32.34      4.42 o 
  -1   3   7      227.19      192.03      6.93 o 
   1   3   7      507.72      552.87     15.50 o 
   3   3   7      132.30      126.64      7.90 o 
   5   3   7       14.95        8.46      5.23 o 
   7   3   7      886.17      845.32     28.54 o 
   9   3   7       58.11       53.96     10.45 o 
  11   3   7        0.48       13.18     10.88 o 
  13   3   7       22.27       14.11     12.05 o 
  15   3   7       87.43       92.45     23.28 o 
 -20   4   7       12.61       12.22     12.62 o 
 -18   4   7       30.17       12.66     14.75 o 
 -16   4   7       39.15       25.89     10.58 o 
 -14   4   7       70.03       92.00     11.43 o 
 -12   4   7      559.34      595.53     38.02 o 
 -10   4   7       16.43       37.26     12.96 o 
  -8   4   7       14.14       20.64      7.71 o 
  -6   4   7       11.16        4.02      7.83 o 
  -4   4   7      918.69      938.50     21.88 o 
  -2   4   7      352.73      372.21      9.20 o 
   0   4   7       15.62       31.69      5.29 o 
   2   4   7      525.03      544.29     16.69 o 
   4   4   7       66.41       48.44      6.28 o 
   6   4   7      191.65      178.03     12.43 o 
   8   4   7       44.70       46.06      9.54 o 
  10   4   7       31.24       35.26     10.12 o 
  12   4   7       55.17       55.69     14.18 o 
  14   4   7        5.29       16.52     28.09 o 
 -19   5   7        8.80        9.33     10.10 o 
 -17   5   7       26.45       15.91      9.71 o 
 -15   5   7        8.43        6.24     12.43 o 
 -13   5   7       46.22       29.21     11.57 o 
 -11   5   7      324.36      257.49     18.09 o 
  -9   5   7       23.29       53.26     10.89 o 
  -7   5   7      314.65      370.08     18.96 o 
  -5   5   7     1043.08     1027.44     24.46 o 
  -3   5   7       77.37      103.96      8.71 o 
  -1   5   7       83.98       89.54      6.60 o 
   1   5   7        0.97        4.30      4.30 o 
   3   5   7       13.08        6.47      4.82 o 
   5   5   7       31.61       45.39      7.09 o 
   7   5   7       66.03       72.34     10.53 o 
   9   5   7       93.01      102.94     12.60 o 
  11   5   7       24.56       23.86     14.79 o 
  13   5   7       55.97       61.23     16.11 o 
  15   5   7      109.66      148.90     55.07 o 
 -18   6   7       17.10       20.37     11.17 o 
 -16   6   7       18.88       -2.49     12.49 o 
 -14   6   7        1.46       -6.19     10.04 o 
 -12   6   7      146.09      122.36     16.05 o 
 -10   6   7        0.20       17.01     10.11 o 
  -8   6   7     1193.23     1370.88     38.28 o 
  -6   6   7        6.46        3.11      6.05 o 
  -4   6   7        7.26       10.70      5.97 o 
  -2   6   7       47.50       47.41      7.59 o 
   0   6   7      247.97      246.62     12.94 o 
   2   6   7       12.07        1.81      4.94 o 
   4   6   7       13.30        4.65      5.65 o 
   6   6   7       78.31       74.63      8.66 o 
   8   6   7        5.99       -6.02      7.36 o 
  10   6   7       10.80       -3.67     15.34 o 
  12   6   7       12.10       21.94     13.20 o 
  14   6   7        6.90       -4.97     19.88 o 
 -17   7   7       12.02       33.48     16.27 o 
 -15   7   7        1.87       -5.90     12.24 o 
 -13   7   7       28.31        9.59     12.17 o 
 -11   7   7      262.96      364.04     49.78 o 
  -9   7   7      512.10      430.98     24.03 o 
  -7   7   7      545.30      535.33     20.17 o 
  -5   7   7       78.06       84.51     15.48 o 
  -3   7   7       52.72       71.24     10.07 o 
  -1   7   7       47.35       44.90      8.46 o 
   1   7   7       28.40       42.86      8.40 o 
   3   7   7       14.49       17.66      6.41 o 
   5   7   7       15.09       10.34     13.93 o 
   7   7   7       16.23       24.58      7.74 o 
   9   7   7        0.25        9.30      9.60 o 
  11   7   7        0.03      -11.36     11.36 o 
  13   7   7        7.81       22.48     13.86 o 
 -16   8   7       44.17       45.61     23.57 o 
 -14   8   7        1.42       -5.96     12.44 o 
 -12   8   7        0.05        2.31     12.50 o 
 -10   8   7       85.75      119.32     18.35 o 
  -8   8   7      311.08      258.29     15.87 o 
  -6   8   7        3.58        7.65      7.48 o 
  -4   8   7        2.89       13.21      7.60 o 
  -2   8   7       11.43        7.15      7.28 o 
   0   8   7      110.88      130.78     12.12 o 
   2   8   7       11.40       10.42      8.08 o 
   4   8   7        9.62       16.56     10.45 o 
   6   8   7       42.96       40.04     10.66 o 
   8   8   7       36.02       30.90     11.52 o 
  10   8   7        4.07       -2.12     15.00 o 
  12   8   7        8.82       -4.79     12.73 o 
 -15   9   7        7.68       11.17     15.26 o 
 -13   9   7        9.13      -12.43     14.12 o 
 -11   9   7      128.79       92.05     13.60 o 
  -9   9   7        3.54       -7.57      8.32 o 
  -7   9   7       35.50       34.42      9.80 o 
  -5   9   7       72.07       77.53     13.61 o 
  -3   9   7        1.62        7.85      8.65 o 
  -1   9   7       23.78       21.39     11.41 o 
   1   9   7       19.93       14.78      9.28 o 
   3   9   7      119.07      140.42     13.70 o 
   5   9   7        0.41       -8.17      8.17 o 
   7   9   7       45.52       37.96     15.91 o 
   9   9   7        0.37        0.03     10.74 o 
  11   9   7        0.86       14.65     14.52 o 
 -12  10   7        0.61       -0.41     14.60 o 
 -10  10   7       84.83       82.91     20.60 o 
  -8  10   7        0.62       -1.23      9.26 o 
  -6  10   7       66.66       33.56     10.42 o 
  -4  10   7        0.12       16.59      9.33 o 
  -2  10   7        2.64        1.82      8.61 o 
   0  10   7        0.25       -7.03      8.46 o 
   2  10   7       23.89       26.22     10.12 o 
   4  10   7       27.04       30.79     11.43 o 
   6  10   7        0.75       13.74     10.74 o 
   8  10   7        4.42        2.56     10.63 o 
 -11  11   7        0.06       -2.70     13.88 o 
  -9  11   7        9.89        1.24     13.97 o 
  -7  11   7        0.30       20.25     13.82 o 
  -5  11   7       10.42      -11.03     11.03 o 
  -3  11   7       36.91       33.93     15.43 o 
  -1  11   7       13.84       18.32     22.08 o 
   1  11   7        7.88       10.90     14.84 o 
   3  11   7       55.49       50.61     13.04 o 
   5  11   7       25.78       35.46     16.63 o 
   7  11   7        7.92       -4.03     11.42 o 
  -8  12   7        0.29       13.57     15.20 o 
  -6  12   7        5.56       31.73     15.53 o 
  -4  12   7        1.24        1.55     18.24 o 
  -2  12   7        4.84       -1.82     16.32 o 
   0  12   7       10.33       28.91     14.46 o 
   2  12   7        2.29       22.14     14.30 o 
 -20   0   8       13.44       -1.63     15.07 o 
 -18   0   8      109.23       84.02     21.99 o 
 -16   0   8      122.57      134.81     24.00 o 
 -14   0   8       12.80       14.02     13.44 o 
 -12   0   8       21.64       24.48     12.87 o 
 -10   0   8      166.08      190.99     12.30 o 
  -8   0   8      555.69      567.26     30.39 o 
  -6   0   8       20.63        1.95      9.84 o 
  -4   0   8       81.89       59.08      7.49 o 
  -2   0   8      987.35     1094.86     25.62 o 
   0   0   8       57.65       50.27      5.53 o 
   2   0   8        6.57        7.30      6.52 o 
   4   0   8       30.84       53.33      9.46 o 
   6   0   8      240.25      259.65     17.34 o 
   8   0   8     3897.67     4066.28     79.81 o 
  10   0   8     1756.55     1586.88     64.91 o 
  12   0   8       63.47       71.82     21.60 o 
  14   0   8       23.11       47.82     22.95 o 
 -21   1   8        3.33        0.90     11.94 o 
 -19   1   8      223.78      249.13     43.64 o 
 -17   1   8       51.93       73.80     19.20 o 
 -15   1   8      117.59      143.57     29.05 o 
 -13   1   8        4.30        5.27      6.66 o 
 -11   1   8       42.66       58.30      7.83 o 
  -9   1   8      231.90      221.48     11.03 o 
  -7   1   8       98.84      101.19      7.30 o 
  -5   1   8      238.12      266.40      9.99 o 
  -3   1   8     1448.45     1731.84     23.07 o 
  -1   1   8       75.28       91.86      6.11 o 
   1   1   8      488.39      469.34     12.99 o 
   3   1   8      978.63     1013.34     20.78 o 
   5   1   8      108.27      124.58      8.94 o 
   7   1   8      511.56      547.98     17.84 o 
   9   1   8      446.48      487.60     20.97 o 
  11   1   8      396.65      395.00     26.31 o 
  13   1   8       12.52       13.34     12.21 o 
  15   1   8        0.32        1.87     13.70 o 
 -20   2   8        6.58        9.67     12.32 o 
 -18   2   8       77.02       82.61     15.77 o 
 -16   2   8      210.91      191.16     18.56 o 
 -14   2   8        2.60        2.24      7.65 o 
 -12   2   8       11.77        7.86      6.57 o 
 -10   2   8        2.10       -3.44      5.95 o 
  -8   2   8       57.85       42.14      7.98 o 
  -6   2   8       31.31       39.69      5.31 o 
  -4   2   8      123.44      145.56      7.15 o 
  -2   2   8       25.96       46.09      4.51 o 
   0   2   8        8.08        7.02      4.02 o 
   2   2   8       91.80       89.90      7.02 o 
   4   2   8      414.64      420.34     14.02 o 
   6   2   8      107.52      122.18      9.82 o 
   8   2   8     1793.26     1722.12     57.90 o 
  10   2   8       70.04      112.46     29.33 o 
  12   2   8       14.88       20.60     12.52 o 
  14   2   8       15.65       21.80     13.51 o 
 -19   3   8        0.53       -7.03     10.70 o 
 -17   3   8        3.85       21.47     10.92 o 
 -15   3   8        0.00        7.17      7.98 o 
 -13   3   8      388.70      458.43     18.85 o 
 -11   3   8      247.54      276.30     25.54 o 
  -9   3   8        3.64        5.84      6.63 o 
  -7   3   8       78.16       63.21      8.99 o 
  -5   3   8      558.42      555.09     16.86 o 
  -3   3   8      148.80      138.58      6.29 o 
  -1   3   8       67.14       67.28      5.07 o 
   1   3   8        1.75       -0.13      3.33 o 
   3   3   8      133.64      126.62      8.53 o 
   5   3   8     1180.30     1196.23     24.03 o 
   7   3   8      496.63      447.19     27.53 o 
   9   3   8        0.00        0.31      7.89 o 
  11   3   8      258.95      310.69     28.04 o 
  13   3   8       68.14       53.21     15.75 o 
  15   3   8       14.34       39.46     16.23 o 
 -20   4   8       19.39       18.65     14.15 o 
 -18   4   8        0.14       -3.69      9.09 o 
 -16   4   8       26.77       28.39     10.08 o 
 -14   4   8      226.28      217.88     15.08 o 
 -12   4   8      344.61      357.18     45.85 o 
 -10   4   8        9.19       21.67      9.47 o 
  -8   4   8      229.26      281.31     38.17 o 
  -6   4   8      424.19      381.28     15.09 o 
  -4   4   8      204.54      209.33     11.35 o 
  -2   4   8       20.58       23.97      4.11 o 
   0   4   8       16.71       12.54      5.92 o 
   2   4   8      342.94      279.20     19.11 o 
   4   4   8      408.34      378.63     16.65 o 
   6   4   8       71.66       57.05     10.86 o 
   8   4   8       18.44       23.04      8.99 o 
  10   4   8        0.10        7.14     10.13 o 
  12   4   8       27.55       17.61     12.18 o 
  14   4   8       27.62       46.79     15.91 o 
 -19   5   8       27.23       17.71     11.20 o 
 -17   5   8        0.99        4.81      9.66 o 
 -15   5   8      109.22      160.22     18.19 o 
 -13   5   8      150.76       96.76     14.49 o 
 -11   5   8       78.44      105.96     14.25 o 
  -9   5   8      134.95      123.40     13.37 o 
  -7   5   8       24.50       19.54      6.67 o 
  -5   5   8      152.13      129.88     10.30 o 
  -3   5   8       40.24       44.65      7.28 o 
  -1   5   8       13.00       12.54     12.15 o 
   1   5   8       15.02       12.73      5.98 o 
   3   5   8      191.19      215.48     10.78 o 
   5   5   8      492.17      449.43     18.63 o 
   7   5   8       31.76       26.78     10.07 o 
   9   5   8        9.23        1.46      8.70 o 
  11   5   8        4.84       20.46     27.36 o 
  13   5   8        9.84       17.08     23.04 o 
 -18   6   8       12.34       -3.89     10.40 o 
 -16   6   8        0.04      -10.54     10.54 o 
 -14   6   8       21.08        8.24     11.77 o 
 -12   6   8        1.89       21.66     11.94 o 
 -10   6   8      191.07      230.06     18.57 o 
  -8   6   8       18.82       -1.30      9.59 o 
  -6   6   8        1.12       10.61      6.81 o 
  -4   6   8      214.10      253.22     13.71 o 
  -2   6   8       57.41       94.60      9.70 o 
   0   6   8      210.10      182.50     15.21 o 
   2   6   8      945.80      950.81     21.66 o 
   4   6   8        0.02       11.07      6.10 o 
   6   6   8       12.01       10.40      8.34 o 
   8   6   8        0.68       -0.64      8.62 o 
  10   6   8        0.02       -7.32      9.10 o 
  12   6   8        4.11      -10.96     10.96 o 
 -17   7   8        0.73        0.86     14.80 o 
 -15   7   8        0.01      -10.15     10.15 o 
 -13   7   8       11.98        9.49     19.44 o 
 -11   7   8      251.83      198.30     18.54 o 
  -9   7   8       39.35       79.62     10.92 o 
  -7   7   8        0.16       -4.22      7.44 o 
  -5   7   8        9.07        9.91      7.62 o 
  -3   7   8       26.16       39.35      8.64 o 
  -1   7   8        4.44       14.30      9.27 o 
   1   7   8       85.25       68.76      9.90 o 
   3   7   8      346.32      328.20     28.20 o 
   5   7   8        2.04       -6.95      7.66 o 
   7   7   8       28.03       37.53     13.91 o 
   9   7   8        6.96       23.23     10.94 o 
  11   7   8       15.83        3.15     11.98 o 
 -16   8   8       11.90       -4.95     13.66 o 
 -14   8   8        1.15      -11.86     20.12 o 
 -12   8   8       20.95       -3.60     12.34 o 
 -10   8   8       37.52       12.81     12.32 o 
  -8   8   8      119.69      187.46     14.63 o 
  -6   8   8       61.44       83.76     11.33 o 
  -4   8   8       33.43       44.38      9.83 o 
  -2   8   8        0.27       -2.46     14.79 o 
   0   8   8       78.84       78.29     16.42 o 
   2   8   8       67.45       66.97     10.98 o 
   4   8   8        0.21       -2.40      8.18 o 
   6   8   8       17.40       13.31      9.56 o 
   8   8   8       21.15       27.47     11.48 o 
  10   8   8        0.27       17.17     11.61 o 
 -15   9   8       15.42       17.62     16.99 o 
 -13   9   8       24.89       20.40     16.22 o 
 -11   9   8       33.44       35.73     11.29 o 
  -9   9   8        2.70        1.01      9.33 o 
  -7   9   8      135.63      120.19     13.60 o 
  -5   9   8       61.64       61.70     11.17 o 
  -3   9   8        3.71        5.30     10.29 o 
  -1   9   8       51.06       36.00     13.28 o 
   1   9   8      113.82      120.32     13.68 o 
   3   9   8       50.05       59.24     11.34 o 
   5   9   8        2.20       -6.29      8.75 o 
   7   9   8       18.14       14.23     13.76 o 
   9   9   8       11.30       -1.36     13.29 o 
 -12  10   8       23.59        0.02     15.48 o 
 -10  10   8       11.24        1.59     10.69 o 
  -8  10   8        4.17       -8.67      8.67 o 
  -6  10   8        4.45       -8.89      8.89 o 
  -4  10   8        9.41        3.88      9.13 o 
  -2  10   8       61.14       74.67     15.17 o 
   0  10   8       20.87       17.86     12.69 o 
   2  10   8        0.25       10.65     10.35 o 
   4  10   8       17.25       40.64     12.12 o 
   6  10   8        3.33       39.00     12.13 o 
  -9  11   8        5.19        4.49     14.07 o 
  -7  11   8        4.86      -19.97     19.97 o 
  -5  11   8        1.90       -0.86     10.04 o 
  -3  11   8        0.14      -11.98     11.98 o 
  -1  11   8       19.08       29.10     15.24 o 
   1  11   8        5.13       -3.66     10.64 o 
   3  11   8        3.11       -2.68     10.86 o 
   5  11   8       12.73       14.35     16.39 o 
  -4  12   8        0.73       -4.32     15.36 o 
  -2  12   8        4.76       -8.07     19.01 o 
   0  12   8        2.75       27.56     22.28 o 
 -19   1   9       31.75       21.29     15.12 o 
 -17   1   9      130.73      124.35     29.86 o 
 -15   1   9        2.94        1.65      9.76 o 
 -13   1   9       39.00       30.46     14.79 o 
 -11   1   9        9.06       17.70      6.59 o 
  -9   1   9      285.11      267.38     12.35 o 
  -7   1   9      127.69      100.06      8.22 o 
  -5   1   9      100.97      116.93      6.34 o 
  -3   1   9        0.78       -2.59      3.34 o 
  -1   1   9      298.00      275.49     12.18 o 
   1   1   9       11.26        5.68      4.90 o 
   3   1   9        9.09       22.80      6.78 o 
   5   1   9      182.43      192.18     11.32 o 
   7   1   9       12.87       11.58      8.41 o 
   9   1   9      299.15      301.41     17.55 o 
  11   1   9       58.54       61.49     14.38 o 
  13   1   9       39.48       66.23     16.42 o 
 -20   2   9       19.18        7.28     12.78 o 
 -18   2   9      119.16      104.35     17.26 o 
 -16   2   9        7.00       -6.28     10.57 o 
 -14   2   9        1.23       -1.03      9.33 o 
 -12   2   9      145.97      126.66     11.27 o 
 -10   2   9       11.18       28.66     14.54 o 
  -8   2   9      253.37      276.31     15.26 o 
  -6   2   9      149.11      108.90     12.15 o 
  -4   2   9      408.51      394.66     10.54 o 
  -2   2   9       32.18       38.96      5.57 o 
   0   2   9        5.24        6.17      3.96 o 
   2   2   9      107.98      120.42      8.64 o 
   4   2   9     1524.68     1419.39     27.21 o 
   6   2   9     2434.71     2285.45     38.05 o 
   8   2   9       17.99       16.85      9.23 o 
  10   2   9      470.13      498.03     22.99 o 
  12   2   9        3.00        8.94     12.93 o 
  14   2   9        0.42        2.10     13.89 o 
 -19   3   9        0.00      -10.99     10.99 o 
 -17   3   9       64.67       53.57     13.63 o 
 -15   3   9       57.47       62.90     13.87 o 
 -13   3   9       36.48       49.19     13.95 o 
 -11   3   9        1.16       -0.08      8.40 o 
  -9   3   9       58.67       65.42     10.56 o 
  -7   3   9       17.83       23.92      8.43 o 
  -5   3   9      130.20      129.29      9.63 o 
  -3   3   9      597.29      582.46     14.76 o 
  -1   3   9       82.25      104.92      7.58 o 
   1   3   9      258.43      297.25     26.09 o 
   3   3   9      396.66      449.97     39.59 o 
   5   3   9       82.91       66.37     10.12 o 
   7   3   9       43.56       55.55     10.50 o 
   9   3   9      303.34      302.09     18.43 o 
  11   3   9        0.14       10.59     12.20 o 
  13   3   9       43.66       56.49     17.04 o 
 -18   4   9        0.31       10.04     11.80 o 
 -16   4   9        5.83       -6.21      9.29 o 
 -14   4   9      139.64      109.78     12.69 o 
 -12   4   9        3.45        8.92      9.60 o 
 -10   4   9      102.35       96.83     12.80 o 
  -8   4   9      148.63      178.94     14.43 o 
  -6   4   9     1016.48      995.31     24.85 o 
  -4   4   9     1510.51     1417.79     24.99 o 
  -2   4   9      638.88      672.48     26.64 o 
   0   4   9      267.22      270.05     13.48 o 
   2   4   9      129.13      121.85     13.88 o 
   4   4   9     2449.40     2373.33     45.45 o 
   6   4   9        2.51        0.04      8.32 o 
   8   4   9       29.40        9.54      9.14 o 
  10   4   9       10.00        8.03     10.13 o 
  12   4   9       76.97       99.05     18.74 o 
 -17   5   9        0.07        2.42     10.33 o 
 -15   5   9       27.27       32.75     13.54 o 
 -13   5   9        0.29        0.39     11.47 o 
 -11   5   9       19.66       37.94     11.03 o 
  -9   5   9      298.99      303.08     18.94 o 
  -7   5   9       29.59       24.08      7.70 o 
  -5   5   9      341.04      369.69     16.07 o 
  -3   5   9      357.79      414.02     23.24 o 
  -1   5   9      257.59      267.18     18.05 o 
   1   5   9     1003.64     1070.11     26.87 o 
   3   5   9     2372.20     2162.06     48.40 o 
   5   5   9       25.75       19.40      8.57 o 
   7   5   9       66.39       57.27     11.64 o 
   9   5   9       21.27       21.38     10.39 o 
  11   5   9       13.92        8.85     16.93 o 
  13   5   9       13.03       43.58     17.24 o 
 -18   6   9       16.27        8.23     10.81 o 
 -16   6   9        0.03       -7.79     14.93 o 
 -14   6   9       49.18        4.08     12.36 o 
 -12   6   9       74.94       63.48     14.22 o 
 -10   6   9      166.70      159.02     17.14 o 
  -8   6   9       23.71       43.13      9.07 o 
  -6   6   9      185.68      234.47     19.49 o 
  -4   6   9      502.96      547.18     20.10 o 
  -2   6   9       79.29       86.22     13.18 o 
   0   6   9      951.53      947.79     42.97 o 
   2   6   9        0.00        1.28      9.83 o 
   4   6   9       10.91       33.42     12.74 o 
   6   6   9        8.72        9.86      9.36 o 
   8   6   9        4.19        9.33      9.54 o 
  10   6   9        9.10       21.11     11.61 o 
  12   6   9        0.02       -3.69     13.20 o 
 -17   7   9        0.57       -7.53     14.03 o 
 -15   7   9        0.07      -11.18     12.63 o 
 -13   7   9       37.70       24.49     17.52 o 
 -11   7   9       60.93       27.39     12.93 o 
  -9   7   9        6.34       18.18      8.59 o 
  -7   7   9        5.16        1.83      7.79 o 
  -5   7   9        9.61        8.20      7.74 o 
  -3   7   9      919.32      978.61     35.51 o 
  -1   7   9      412.47      428.25     23.32 o 
   1   7   9      682.52      612.06     29.19 o 
   3   7   9       24.38       33.89      9.42 o 
   5   7   9        0.43        8.43     11.33 o 
   7   7   9       51.13       48.61     11.58 o 
   9   7   9       24.08       40.60     16.02 o 
  11   7   9        2.95       18.62     12.54 o 
 -14   8   9        3.81      -11.22     12.77 o 
 -12   8   9       11.12        1.17      9.70 o 
 -10   8   9       10.68        6.73      9.98 o 
  -8   8   9       13.15       18.32     11.14 o 
  -6   8   9       19.08       21.07      9.64 o 
  -4   8   9        4.44        5.53     11.43 o 
  -2   8   9      506.30      592.62     40.62 o 
   0   8   9      844.32      944.67     36.28 o 
   2   8   9      110.82       88.68     15.32 o 
   4   8   9        0.01        0.06     11.41 o 
   6   8   9       10.88        0.97     13.20 o 
   8   8   9        0.42       -1.91     10.84 o 
 -13   9   9        8.59       -3.06     11.25 o 
 -11   9   9        6.00        0.28     10.06 o 
  -9   9   9       20.14       27.59     10.89 o 
  -7   9   9        5.73       23.68     10.06 o 
  -5   9   9        8.18       12.66     11.37 o 
  -3   9   9      389.16      487.40     27.89 o 
  -1   9   9        2.02      -10.47     10.47 o 
   1   9   9        0.00        2.52     18.20 o 
   3   9   9       14.58       29.25     10.59 o 
   5   9   9        0.19       -7.98     14.74 o 
   7   9   9        2.35        1.70     14.37 o 
 -12  10   9        0.82       -9.01     11.14 o 
 -10  10   9        0.07        3.94     11.11 o 
  -8  10   9        1.29       -7.70     14.99 o 
  -6  10   9       40.46       63.78     12.80 o 
  -4  10   9        2.00       13.00     11.93 o 
  -2  10   9      103.92      121.40     18.63 o 
   0  10   9       72.91       78.33     35.91 o 
   2  10   9       25.60        9.05     13.94 o 
   4  10   9        0.58        7.56     11.37 o 
   6  10   9        2.40       -6.78     14.75 o 
  -7  11   9        7.17       10.43     12.07 o 
  -5  11   9      107.09      100.87     18.24 o 
  -3  11   9        0.87       17.13     16.03 o 
  -1  11   9        1.95       -4.17     13.58 o 
   1  11   9        4.01       -2.46     13.53 o 
 -20   0  10       10.00       23.91     19.68 o 
 -18   0  10       28.95        1.06     18.72 o 
 -16   0  10       99.98      104.75     23.52 o 
 -14   0  10       56.28       52.14     19.01 o 
 -12   0  10        0.00        0.48     13.06 o 
 -10   0  10     1752.45     1711.99     61.36 o 
  -8   0  10     2108.74     1894.90     61.74 o 
  -6   0  10       11.52       10.25      6.52 o 
  -4   0  10     1141.12     1060.53     23.59 o 
  -2   0  10     1241.06     1156.89     39.94 o 
   0   0  10      325.77      333.08     18.08 o 
   2   0  10     1625.19     1608.30     41.31 o 
   4   0  10      492.62      486.19     23.93 o 
   6   0  10      449.90      486.12     25.83 o 
   8   0  10      341.07      295.08     21.78 o 
  10   0  10      101.56       67.21     21.22 o 
  12   0  10      105.63       95.73     23.33 o 
 -19   1  10       61.85       45.95     17.14 o 
 -17   1  10       11.27       -1.27     11.86 o 
 -15   1  10        5.78       18.12     11.52 o 
 -13   1  10      343.95      372.39     32.45 o 
 -11   1  10     2265.17     2318.57     57.95 o 
  -9   1  10      912.57      876.32     24.88 o 
  -7   1  10       79.93       76.24      8.15 o 
  -5   1  10       28.24       23.27      4.32 o 
  -3   1  10     1137.30     1142.43     19.55 o 
  -1   1  10        4.95       23.98      5.65 o 
   1   1  10       42.42       25.37      5.98 o 
   3   1  10       90.88       81.54     11.25 o 
   5   1  10     1464.25     1538.80     30.56 o 
   7   1  10       73.86       65.84      9.91 o 
   9   1  10        0.05        3.81     10.78 o 
  11   1  10       52.02       39.76     13.34 o 
  13   1  10       21.37       14.48     19.88 o 
 -18   2  10       11.46       15.21     13.41 o 
 -16   2  10       30.23       21.37     12.92 o 
 -14   2  10       98.28      105.80     15.27 o 
 -12   2  10       87.37      104.83     15.55 o 
 -10   2  10      768.18      714.34     21.55 o 
  -8   2  10     2035.62     1939.84     36.32 o 
  -6   2  10       34.19       55.54      8.01 o 
  -4   2  10        9.54        8.83      5.07 o 
  -2   2  10       34.26       40.09      6.76 o 
   0   2  10     1272.21     1245.09     28.26 o 
   2   2  10     1034.13     1068.04     29.13 o 
   4   2  10        5.24        8.53      7.06 o 
   6   2  10       55.71       38.30      9.97 o 
   8   2  10        0.46       -1.54      8.65 o 
  10   2  10       13.26        5.12      9.81 o 
  12   2  10        0.70        7.03     12.92 o 
 -19   3  10        0.48       -4.36     12.49 o 
 -17   3  10       44.19       32.37     14.56 o 
 -15   3  10        0.15       -4.33     10.63 o 
 -13   3  10        0.29       -7.00      7.00 o 
 -11   3  10      145.06      123.58     11.67 o 
  -9   3  10       13.73       14.36      8.63 o 
  -7   3  10     1819.82     1895.61     43.68 o 
  -5   3  10       39.08       24.22      5.90 o 
  -3   3  10       26.82       26.59      9.12 o 
  -1   3  10      636.12      553.20     17.86 o 
   1   3  10       85.76       66.03     11.85 o 
   3   3  10      556.83      615.78     52.36 o 
   5   3  10       26.71        8.06      8.31 o 
   7   3  10       89.11      111.58     13.12 o 
   9   3  10        8.06        2.38      9.48 o 
  11   3  10       27.95       39.06     30.77 o 
 -18   4  10        0.37       18.46     14.74 o 
 -16   4  10      140.25      144.39     24.96 o 
 -14   4  10      110.65      126.77     13.68 o 
 -12   4  10       81.76      104.00     14.32 o 
 -10   4  10        7.51       27.76     10.43 o 
  -8   4  10      362.84      334.70     15.74 o 
  -6   4  10       73.48       80.68      9.73 o 
  -4   4  10      199.24      226.91     18.68 o 
  -2   4  10        0.34        1.96      8.24 o 
   0   4  10      153.83      138.53     15.75 o 
   2   4  10     1101.70     1059.23     53.77 o 
   4   4  10       41.38       65.95     10.24 o 
   6   4  10       52.88       37.53     10.28 o 
   8   4  10        6.89       14.84      9.81 o 
  10   4  10       18.50       17.51     11.41 o 
  12   4  10        1.07       -5.62     13.17 o 
 -17   5  10       37.34       33.19     11.83 o 
 -15   5  10        6.12       13.24     10.64 o 
 -13   5  10       21.08       -0.49     10.43 o 
 -11   5  10       10.59        4.12     10.72 o 
  -9   5  10       94.23       96.82     11.35 o 
  -7   5  10       31.59       28.22      8.38 o 
  -5   5  10     1316.24     1416.06     68.51 o 
  -3   5  10        1.10       -1.89      8.59 o 
  -1   5  10      248.56      250.66     18.65 o 
   1   5  10      350.55      305.89     25.54 o 
   3   5  10        3.05        5.97      7.57 o 
   5   5  10        6.82       15.73      9.03 o 
   7   5  10       33.70       61.90     16.06 o 
   9   5  10        7.32       22.42     11.48 o 
  11   5  10      101.53      103.49     16.28 o 
 -16   6  10        1.61       -4.71     12.50 o 
 -14   6  10       37.45       14.23     13.00 o 
 -12   6  10        0.00      -10.79     10.79 o 
 -10   6  10        0.59        1.45      8.02 o 
  -8   6  10      116.44      112.05     12.14 o 
  -6   6  10       17.06        1.26      8.01 o 
  -4   6  10      267.59      253.79     19.38 o 
  -2   6  10      240.87      190.21     17.42 o 
   0   6  10      558.87      639.33     28.89 o 
   2   6  10        6.62        8.52     10.61 o 
   4   6  10       52.11       38.94     24.24 o 
   6   6  10        7.78       -8.86      8.86 o 
   8   6  10        1.41        9.17     10.70 o 
  10   6  10       79.99       98.57     16.52 o 
 -15   7  10       12.98       12.10     25.49 o 
 -13   7  10       45.59       49.63     15.60 o 
 -11   7  10       10.12        7.43      8.96 o 
  -9   7  10       33.32       38.22      9.78 o 
  -7   7  10        4.95        1.26     13.58 o 
  -5   7  10       13.21        6.11      8.88 o 
  -3   7  10      293.13      300.12     22.10 o 
  -1   7  10      655.59      671.94     30.38 o 
   1   7  10        4.76       -1.97      9.70 o 
   3   7  10      180.99      191.22     19.79 o 
   5   7  10        0.42       -8.76     12.35 o 
   7   7  10        5.08       19.53     14.27 o 
   9   7  10       10.47        6.94     11.92 o 
 -14   8  10       43.54       38.61     16.56 o 
 -12   8  10       31.23       15.29     10.84 o 
 -10   8  10       25.30       29.78     13.64 o 
  -8   8  10        2.62       13.09      9.92 o 
  -6   8  10        0.00      -11.95     11.95 o 
  -4   8  10       65.37       78.46     17.07 o 
  -2   8  10       14.22       30.17     11.79 o 
   0   8  10       24.61       28.73     13.41 o 
   2   8  10       50.52       46.47     20.21 o 
   4   8  10        0.43      -19.09     19.68 o 
   6   8  10       12.48       13.59     14.86 o 
   8   8  10       72.26       72.21     19.73 o 
 -13   9  10        0.39       19.04     14.21 o 
 -11   9  10        1.29        6.43     10.53 o 
  -9   9  10       25.24       35.59     11.41 o 
  -7   9  10       40.92       34.36     13.92 o 
  -5   9  10       55.58       54.46     14.56 o 
  -3   9  10      291.10      275.98     19.42 o 
  -1   9  10       24.25        5.24     12.06 o 
   1   9  10       16.38       24.82     13.89 o 
   3   9  10        3.68       14.69     12.83 o 
   5   9  10       11.03        4.99     18.58 o 
 -10  10  10        4.40       19.52     11.95 o 
  -8  10  10       22.69       30.61     14.92 o 
  -6  10  10       20.13       26.10     14.75 o 
  -4  10  10      289.48      275.52     24.09 o 
  -2  10  10        9.18       22.00     12.72 o 
   0  10  10        5.32       -1.40     17.38 o 
   2  10  10        9.89       17.11     15.55 o 
  -3  11  10        0.91        5.48     29.62 o 
 -19   1  11        0.40      -11.89     11.89 o 
 -17   1  11        1.99        6.54     11.15 o 
 -15   1  11      231.21      274.77     22.23 o 
 -13   1  11       90.18       96.36     14.88 o 
 -11   1  11      223.83      229.87     18.23 o 
  -9   1  11      257.68      244.72     16.69 o 
  -7   1  11      426.60      404.85     16.55 o 
  -5   1  11       17.43       17.07      5.80 o 
  -3   1  11       21.86       41.30      6.91 o 
  -1   1  11       12.98        8.35      5.66 o 
   1   1  11       11.90       18.50      6.95 o 
   3   1  11        7.82        6.72      6.62 o 
   5   1  11        1.03       -0.69      6.68 o 
   7   1  11       29.45       33.03      8.97 o 
   9   1  11       38.02       28.89     11.70 o 
  11   1  11        1.15       -3.46     10.31 o 
 -18   2  11        0.77       -6.58     13.39 o 
 -16   2  11       26.06       14.65     12.59 o 
 -14   2  11      242.53      256.57     21.09 o 
 -12   2  11       56.23       76.42     13.92 o 
 -10   2  11       89.66      110.62     15.98 o 
  -8   2  11       56.17       63.09      8.88 o 
  -6   2  11      373.50      333.25     12.97 o 
  -4   2  11      485.91      453.91     26.58 o 
  -2   2  11       43.61       59.06      8.41 o 
   0   2  11       19.28       12.44      5.85 o 
   2   2  11      291.33      318.28     14.08 o 
   4   2  11       54.52       80.07     13.22 o 
   6   2  11      276.14      282.81     17.73 o 
   8   2  11       95.17       71.59     12.73 o 
  10   2  11        2.08       14.84     10.70 o 
 -17   3  11        8.36       11.75     12.77 o 
 -15   3  11      316.64      290.65     23.05 o 
 -13   3  11      202.08      250.92     20.37 o 
 -11   3  11        5.53        9.61      7.85 o 
  -9   3  11      498.36      534.31     23.45 o 
  -7   3  11     1354.61     1327.04     30.98 o 
  -5   3  11      172.42      188.87     12.67 o 
  -3   3  11      217.30      226.49     17.11 o 
  -1   3  11       11.87       -8.07      8.07 o 
   1   3  11       26.12       22.40     15.32 o 
   3   3  11      310.20      315.07     23.84 o 
   5   3  11        7.04        3.73     11.50 o 
   7   3  11      117.78      113.80     14.14 o 
   9   3  11       28.98       30.89     11.86 o 
  11   3  11       39.54       57.12     14.13 o 
 -18   4  11       74.85      101.80     19.38 o 
 -16   4  11       88.15       85.10     17.25 o 
 -14   4  11        1.12       -5.41      8.91 o 
 -12   4  11      129.47      128.05     15.93 o 
 -10   4  11      131.55      145.74     15.33 o 
  -8   4  11       69.99       38.29      8.88 o 
  -6   4  11      332.60      329.34     21.11 o 
  -4   4  11      251.82      259.22     43.59 o 
  -2   4  11      224.96      232.64     18.67 o 
   0   4  11       99.50      116.61     15.24 o 
   2   4  11        1.48        1.92      7.13 o 
   4   4  11      370.26      399.86     19.61 o 
   6   4  11       10.56        8.73      9.32 o 
   8   4  11        0.15        6.02     12.39 o 
  10   4  11        1.51       19.85     12.52 o 
 -17   5  11        6.10       -3.88     13.17 o 
 -15   5  11      105.71      122.30     14.58 o 
 -13   5  11       10.40        7.40     12.29 o 
 -11   5  11      267.92      286.40     24.72 o 
  -9   5  11      308.00      243.69     18.20 o 
  -7   5  11        4.74       -9.37     10.08 o 
  -5   5  11       87.22       87.21     13.64 o 
  -3   5  11      261.57      267.23     21.84 o 
  -1   5  11       81.64       89.71     17.14 o 
   1   5  11      175.90      120.95     16.02 o 
   3   5  11       61.25       53.33     13.48 o 
   5   5  11      383.86      407.57     21.02 o 
   7   5  11       11.82       16.47     10.96 o 
   9   5  11        0.83       17.32     11.99 o 
 -16   6  11       55.78       39.48     12.83 o 
 -14   6  11        4.85       -9.50     12.20 o 
 -12   6  11       22.11       -9.10     11.93 o 
 -10   6  11       52.41       45.25     14.57 o 
  -8   6  11        6.82        1.98     13.07 o 
  -6   6  11      115.96      106.76     12.92 o 
  -4   6  11       40.72       13.02     10.81 o 
  -2   6  11      373.79      375.30     39.90 o 
   0   6  11      113.28       96.81     15.28 o 
   2   6  11       31.15       40.12     12.62 o 
   4   6  11       86.52       55.59     15.52 o 
   6   6  11       23.41       22.52     34.57 o 
   8   6  11       45.65       76.20     14.49 o 
 -15   7  11       38.25        7.48     14.91 o 
 -13   7  11       10.15        6.97     10.52 o 
 -11   7  11       24.13       19.42     10.61 o 
  -9   7  11       66.39       75.65     12.04 o 
  -7   7  11      163.77      154.79     18.26 o 
  -5   7  11      144.55      111.73     16.64 o 
  -3   7  11      443.11      519.47     28.47 o 
  -1   7  11        0.06       -3.70     12.19 o 
   1   7  11       30.94       15.91     11.83 o 
   3   7  11        0.07        9.07     12.80 o 
   5   7  11        6.58       14.91     17.14 o 
   7   7  11       26.22       18.07     16.80 o 
 -12   8  11       16.61        9.90     11.16 o 
 -10   8  11       36.11       20.71     10.82 o 
  -8   8  11       49.14       32.73     18.63 o 
  -6   8  11       45.76       47.76     14.46 o 
  -4   8  11        0.91        5.65     11.67 o 
  -2   8  11      154.23      148.15     21.22 o 
   0   8  11       26.50       22.58     12.95 o 
   2   8  11        9.80       17.65     15.65 o 
   4   8  11        0.59        3.50     13.79 o 
   6   8  11       21.63       18.07     18.96 o 
 -11   9  11        1.28        3.46     11.56 o 
  -9   9  11        0.73      -10.78     12.49 o 
  -7   9  11        2.15       21.91     12.80 o 
  -5   9  11      126.98      148.12     20.28 o 
  -3   9  11       72.27       83.18     16.80 o 
  -1   9  11       82.96       44.30     22.32 o 
   1   9  11        0.00      -11.90     11.90 o 
   3   9  11        4.17      -19.11     19.11 o 
  -6  10  11       43.81       66.48     17.63 o 
  -4  10  11        0.00       -6.07     13.02 o 
  -2  10  11       10.72        7.56     14.72 o 
   0  10  11       16.01       24.23     15.87 o 
 -18   0  12       43.55       37.35     23.14 o 
 -16   0  12        3.93       12.39     17.48 o 
 -14   0  12      324.04      451.86     37.83 o 
 -12   0  12       14.12       -5.47     14.50 o 
 -10   0  12      355.69      398.18     31.30 o 
  -8   0  12       35.19       32.93     14.40 o 
  -6   0  12       14.64        1.63     11.81 o 
  -4   0  12      381.80      342.97     29.09 o 
  -2   0  12     2993.17     2736.19     59.99 o 
   0   0  12       10.35        0.39     11.91 o 
   2   0  12      244.69      263.68     19.62 o 
   4   0  12       41.06       13.79     11.14 o 
   6   0  12        0.39       -5.42     10.98 o 
   8   0  12       86.91       68.39     16.48 o 
  10   0  12        5.33      -18.05     18.05 o 
 -17   1  12       12.97        9.78     13.40 o 
 -15   1  12        0.63       19.14     15.51 o 
 -13   1  12      551.61      518.87     27.62 o 
 -11   1  12      843.71      806.15     31.67 o 
  -9   1  12       10.48       14.39      9.66 o 
  -7   1  12        2.12       -4.91      6.53 o 
  -5   1  12        0.27       -6.27      6.27 o 
  -3   1  12      834.27      771.05     24.03 o 
  -1   1  12        2.45        1.25      6.16 o 
   1   1  12        1.51        6.79      6.92 o 
   3   1  12        5.42        8.85      7.19 o 
   5   1  12      127.68      126.95     12.15 o 
   7   1  12       55.83       41.35     11.63 o 
   9   1  12       11.57       11.26     11.84 o 
 -18   2  12        0.23       -4.67     13.60 o 
 -16   2  12       55.05       58.46     22.32 o 
 -14   2  12      334.11      300.19     29.43 o 
 -12   2  12       10.27       29.79     12.18 o 
 -10   2  12      131.96      119.80     14.97 o 
  -8   2  12       47.20       78.43      8.70 o 
  -6   2  12      123.24      107.44      9.71 o 
  -4   2  12       50.95       47.10      9.09 o 
  -2   2  12        1.60       -5.15      6.89 o 
   0   2  12      689.01      672.06     22.80 o 
   2   2  12       65.08       53.34     10.37 o 
   4   2  12        4.32       14.60      8.85 o 
   6   2  12       11.22       17.59     10.11 o 
   8   2  12       12.95       16.51     13.17 o 
  10   2  12        1.76        0.39     10.78 o 
 -17   3  12       36.59       59.47     23.96 o 
 -15   3  12       30.94       33.28     16.80 o 
 -13   3  12       38.65       45.06     13.19 o 
 -11   3  12       23.90       21.51     11.58 o 
  -9   3  12       44.92       44.99      8.38 o 
  -7   3  12       13.03       33.99      9.16 o 
  -5   3  12      418.46      441.52     23.79 o 
  -3   3  12        1.12       -2.65      9.22 o 
  -1   3  12      161.79      134.04     15.74 o 
   1   3  12      334.64      284.37     21.07 o 
   3   3  12        5.97        2.62      9.52 o 
   5   3  12        2.16       -4.80      8.60 o 
   7   3  12        0.02       11.26      9.80 o 
   9   3  12        0.01       -1.54     10.80 o 
 -16   4  12       57.28       55.15     15.92 o 
 -14   4  12       55.92       27.90     13.76 o 
 -12   4  12        8.74       11.48      9.52 o 
 -10   4  12        6.05       -0.02      8.24 o 
  -8   4  12      175.36      178.76     42.78 o 
  -6   4  12       29.96       45.57     12.18 o 
  -4   4  12        3.94       16.04     10.62 o 
  -2   4  12       17.70       29.49     11.35 o 
   0   4  12       37.70       40.11     12.33 o 
   2   4  12       15.62       32.04     12.52 o 
   4   4  12       35.18       48.86     11.31 o 
   6   4  12        8.01        9.83     10.57 o 
   8   4  12        1.35       -1.03     11.33 o 
 -15   5  12        0.30      -10.29     10.29 o 
 -13   5  12        0.68        2.64     12.51 o 
 -11   5  12       21.19       49.54     10.83 o 
  -9   5  12      261.84      350.72     38.12 o 
  -7   5  12      234.16      256.38     16.97 o 
  -5   5  12        1.13       -7.12      9.80 o 
  -3   5  12       10.26        0.73     10.43 o 
  -1   5  12       21.95        3.80     24.68 o 
   1   5  12       38.06       28.28     12.82 o 
   3   5  12       39.45       38.62     14.38 o 
   5   5  12        4.69        9.86     13.58 o 
   7   5  12       27.89       43.40     12.99 o 
 -14   6  12       10.66       22.37     40.90 o 
 -12   6  12       13.57        2.99     14.30 o 
 -10   6  12       39.53       56.20     18.61 o 
  -8   6  12      128.40      115.98     17.13 o 
  -6   6  12        1.23       -1.22      9.89 o 
  -4   6  12        1.68        1.86     15.94 o 
  -2   6  12        1.64        2.88     10.52 o 
   0   6  12       13.18        9.73     11.64 o 
   2   6  12        0.28        5.26     13.97 o 
   4   6  12       16.20       18.30     14.60 o 
   6   6  12        1.16       15.18     17.33 o 
 -13   7  12       31.99       35.67     12.04 o 
 -11   7  12       29.86       55.65     13.66 o 
  -9   7  12        1.16       -0.72     18.05 o 
  -7   7  12        4.34       12.01     12.05 o 
  -5   7  12       13.03        6.42     18.05 o 
  -3   7  12       11.29        0.93     12.05 o 
  -1   7  12       46.71       62.47     15.11 o 
   1   7  12       52.07       60.30     15.67 o 
   3   7  12        3.95      -11.44     11.44 o 
   5   7  12       23.32       44.03     18.58 o 
 -10   8  12       28.70       29.15     17.48 o 
  -8   8  12        0.00        0.74     18.58 o 
  -6   8  12       76.93       91.50     18.10 o 
  -4   8  12        7.16       10.81     21.08 o 
  -2   8  12        0.00       -7.38     12.15 o 
   0   8  12       51.64       35.15     21.56 o 
   2   8  12        1.13        2.80     13.00 o 
  -7   9  12       16.21        0.03     12.96 o 
  -5   9  12       17.48       15.90     16.10 o 
  -3   9  12       16.22       15.37     13.75 o 
  -1   9  12        4.56       -0.74     12.42 o 
 -17   1  13       12.38      -13.15     23.76 o 
 -15   1  13        2.66       -2.66     12.08 o 
 -13   1  13       25.00       47.52     13.78 o 
 -11   1  13        0.01       -0.12     10.24 o 
  -9   1  13       52.52       51.12     18.39 o 
  -7   1  13       53.60       60.57     12.83 o 
  -5   1  13        6.36        7.06      7.63 o 
  -3   1  13        1.81        6.82      7.54 o 
  -1   1  13      139.94      133.35     12.56 o 
   1   1  13       32.42       24.10     10.16 o 
   3   1  13       34.28       38.19     10.93 o 
   5   1  13        2.52       -4.41      9.45 o 
   7   1  13        5.02       16.90     11.50 o 
 -16   2  13        1.71        1.08     13.03 o 
 -14   2  13       18.85       37.20     13.98 o 
 -12   2  13        0.61        4.00     10.93 o 
 -10   2  13        0.09       -0.86      7.81 o 
  -8   2  13      202.99      234.83     15.44 o 
  -6   2  13      383.46      414.89     19.29 o 
  -4   2  13       15.87        7.07      8.20 o 
  -2   2  13       35.49       32.56     11.74 o 
   0   2  13       42.29       44.91     12.50 o 
   2   2  13        3.16       -2.30      8.73 o 
   4   2  13        2.87       -5.59      9.27 o 
   6   2  13        1.70        0.09     10.22 o 
   8   2  13        1.62       -0.18     11.15 o 
 -15   3  13       38.52       65.32     15.85 o 
 -13   3  13       24.39       43.28     13.89 o 
 -11   3  13       20.17       13.18      9.21 o 
  -9   3  13        7.21        1.09      7.80 o 
  -7   3  13      495.86      525.35     21.91 o 
  -5   3  13        0.01       -2.83      9.47 o 
  -3   3  13        8.88       -0.77     10.80 o 
  -1   3  13      244.10      259.80     33.51 o 
   1   3  13       66.26      105.77     23.48 o 
   3   3  13       64.40       46.89     26.02 o 
   5   3  13        0.98       -4.15     10.48 o 
   7   3  13        1.39        2.01     11.05 o 
 -14   4  13        0.05       -5.69     12.22 o 
 -12   4  13       49.48       43.25     23.52 o 
 -10   4  13       54.79       48.45     13.42 o 
  -8   4  13       31.54       23.77     13.44 o 
  -6   4  13        6.29        6.05     10.48 o 
  -4   4  13       19.44       19.24     11.02 o 
  -2   4  13       82.72       75.83     14.53 o 
   0   4  13       11.85       16.68     11.83 o 
   2   4  13       26.66       11.69     12.48 o 
   4   4  13        0.66      -11.03     11.03 o 
   6   4  13       11.36       10.54     11.01 o 
 -13   5  13        7.03       -3.52      9.18 o 
 -11   5  13       54.00       50.26     13.87 o 
  -9   5  13      117.23      110.92     16.70 o 
  -7   5  13       52.94       64.10     12.56 o 
  -5   5  13       53.50       48.21     18.10 o 
  -3   5  13       37.15       31.95     13.73 o 
  -1   5  13        0.56        9.25     10.50 o 
   1   5  13      115.84      133.68     18.87 o 
   3   5  13       19.80       12.67     15.70 o 
   5   5  13        0.18      -12.68     12.68 o 
 -12   6  13       15.49       29.66     14.74 o 
 -10   6  13       37.68       24.91     13.50 o 
  -8   6  13        0.52       31.38     12.82 o 
  -6   6  13        0.22        3.54     10.40 o 
  -4   6  13        5.66       -3.24     11.27 o 
  -2   6  13        5.98        2.15     11.26 o 
   0   6  13       56.92       82.57     17.21 o 
   2   6  13       24.44       27.48     13.87 o 
   4   6  13       11.09        7.25     13.74 o 
 -11   7  13       11.70       13.92     13.31 o 
  -9   7  13        4.19       18.61     13.47 o 
  -7   7  13        4.57        0.19     21.08 o 
  -5   7  13        0.84       -1.49     12.08 o 
  -3   7  13       21.09       19.97     14.11 o 
  -1   7  13        2.65       15.37     13.27 o 
   1   7  13        9.04        8.48     20.88 o 
  -8   8  13        9.09       21.89     19.92 o 
  -6   8  13        0.00      -12.19     12.19 o 
  -4   8  13       18.06        6.85     13.30 o 
  -2   8  13        8.61       27.22     15.07 o 
 -14   0  14       14.19       48.01     21.22 o 
 -12   0  14       56.85       62.60     22.18 o 
 -10   0  14       71.12       41.10     19.40 o 
  -8   0  14        0.01       10.37     14.02 o 
  -6   0  14      304.45      334.04     31.78 o 
  -4   0  14        1.31       15.65     15.55 o 
  -2   0  14       37.13       24.96     15.65 o 
   0   0  14        7.17        0.02     10.80 o 
   2   0  14        4.48       -4.88     11.23 o 
   4   0  14       15.87        2.79     13.67 o 
   6   0  14        6.91       29.48     21.22 o 
 -15   1  14        2.28        4.84     13.64 o 
 -13   1  14        0.17       -0.63     12.20 o 
 -11   1  14       54.98       74.08     14.82 o 
  -9   1  14       14.40       13.42     12.39 o 
  -7   1  14       34.00       33.75     12.80 o 
  -5   1  14      232.19      222.76     19.86 o 
  -3   1  14      154.16      113.45     12.69 o 
  -1   1  14        7.60       -1.73     10.03 o 
   1   1  14        0.85       -7.96      8.98 o 
   3   1  14       49.80       40.18     12.11 o 
   5   1  14        1.68        1.40     10.74 o 
 -14   2  14        1.79       11.00     13.45 o 
 -12   2  14        0.10       13.15     13.07 o 
 -10   2  14       22.23       42.63     12.75 o 
  -8   2  14       10.48        5.70     10.49 o 
  -6   2  14      151.53      173.60     26.31 o 
  -4   2  14       17.86        2.90     10.75 o 
  -2   2  14        8.07        1.95     11.81 o 
   0   2  14       13.60       18.68     11.67 o 
   2   2  14        0.88        3.36     19.16 o 
   4   2  14        2.02       -1.71     11.15 o 
 -13   3  14       18.25       13.40     13.41 o 
 -11   3  14       12.80        5.00     11.12 o 
  -9   3  14       28.84       16.42     17.86 o 
  -7   3  14        5.02       21.43     12.04 o 
  -5   3  14        0.22        4.04      9.92 o 
  -3   3  14       17.34       24.05     12.36 o 
  -1   3  14        2.03       -0.58     10.52 o 
   1   3  14       52.80       37.74     14.23 o 
   3   3  14        8.09      -11.88     11.88 o 
   5   3  14        1.82       11.41     14.63 o 
 -12   4  14       27.07       52.42     14.94 o 
 -10   4  14        5.18       10.06     13.44 o 
  -8   4  14       16.59        0.92     11.26 o 
  -6   4  14        2.86        6.69     11.80 o 
  -4   4  14       50.81       52.35     19.06 o 
  -2   4  14        5.27        0.90     10.76 o 
   0   4  14       35.51       29.80     12.87 o 
   2   4  14        6.09       19.93     13.90 o 
   4   4  14       47.62       26.57     15.72 o 
 -11   5  14       61.25       34.53     14.88 o 
  -9   5  14       20.03       30.75     13.66 o 
  -7   5  14       14.36        9.84     12.63 o 
  -5   5  14       50.53       52.82     15.36 o 
  -3   5  14        0.08       17.21     12.62 o 
  -1   5  14        9.12       -2.49     11.74 o 
   1   5  14        5.97        3.23     20.36 o 
   3   5  14        3.63       -9.69     13.93 o 
 -10   6  14        2.14        7.15     12.61 o 
  -8   6  14        2.69        1.29     12.56 o 
  -6   6  14        1.72        3.43     12.76 o 
  -4   6  14        2.49       20.28     14.35 o 
  -2   6  14        3.95        2.29     12.65 o 
   0   6  14        1.84      -13.30     13.30 o 
  -7   7  14        4.09       -8.70     16.80 o 
  -5   7  14        2.24        6.45     13.52 o 
  -3   7  14        5.26        6.14     13.00 o 
 -13   1  15        0.30       -8.55     17.67 o 
 -11   1  15        1.09       -6.15     11.04 o 
  -9   1  15       15.97       18.40     12.66 o 
  -7   1  15       10.82       18.79     11.61 o 
  -5   1  15        3.11        6.10     14.40 o 
  -3   1  15        0.04        7.97     15.65 o 
  -1   1  15        7.24       17.92     13.01 o 
   1   1  15        6.03      -12.12     12.12 o 
   3   1  15        7.03        9.21     10.90 o 
 -12   2  15        0.02       -8.23     11.96 o 
 -10   2  15       17.68       38.03     14.28 o 
  -8   2  15        0.91      -10.56     13.44 o 
  -6   2  15       22.93       39.94     19.97 o 
  -4   2  15        0.04        0.86     15.65 o 
  -2   2  15        7.57       10.00     11.82 o 
   0   2  15        7.76        9.79     13.21 o 
   2   2  15        0.16       -7.89     13.14 o 
 -11   3  15        0.03        7.87     16.61 o 
  -9   3  15       31.06       17.76     18.05 o 
  -7   3  15       72.81       71.72     22.95 o 
  -5   3  15        0.03       14.56     12.31 o 
  -3   3  15        0.08       -1.16     11.37 o 
  -1   3  15       23.56       29.39     14.05 o 
   1   3  15        0.00      -12.19     12.50 o 
 -10   4  15       27.78       19.68     19.97 o 
  -8   4  15        0.47       -4.13     16.51 o 
  -6   4  15        3.97       22.82     13.49 o 
  -4   4  15       16.63       28.94     13.82 o 
  -2   4  15       14.62       11.22     12.61 o 
   0   4  15        3.77       -5.65     23.28 o 
  -7   5  15        0.56       -4.81     12.59 o 
  -5   5  15        4.44       -2.38     12.79 o 
  -3   5  15       23.55        8.87     13.84 o 
  -8   0  16      124.79      166.59     28.42 o 
  -6   0  16        2.82       12.39     18.44 o 
  -4   0  16       19.90       45.70     21.41 o 
  -2   0  16        7.72      -16.90     16.90 o 
  -9   1  16       40.18       48.16     16.28 o 
  -7   1  16       18.52       19.59     20.07 o 
  -5   1  16        6.09       20.74     19.40 o 
  -3   1  16        1.71       10.27     17.86 o 
  -8   2  16       31.63       61.93     22.28 o 
  -6   2  16       30.84       56.07     21.89 o 
  -4   2  16       23.02      -12.39     17.86 o 
                                                 
